# Supplementary material for: A diagnostic marker kit for Fusarium wilt and sterility mosaic diseases resistance in pigeonpea
Source: Theor Appl Genet. 2020 Oct 20;134(1):367–79. doi: 10.1007/s00122-020-03702-0 (PMC7813729; doi:10.1007/s00122-020-03702-0)
Supplement: Supplementary file 1 — Supplementary file1 (XLSX 9 kb) [file 122_2020_3702_MOESM1_ESM.xlsx]

## Sheet: Supplementary Table 1
Supplementary Table 1. List of genotypes used in primary validation panel summary on traits phenotyping data collected
	Trait phenotyping data / rational used for selection
Fusarium Wilt (FW)
Susceptible genotypes
ICP 2376	18	19
BAHAR	8	15
TTB7	6	1
Bennur Local
ICPL 88039	5	1	Parent of PRILs
LRG30
Resistant genotypes
ICPL 20096	5	1	Parent of PRILs
ICPL 99050	5	1	Parent of PRILs
ICPL 20098	5	1
ICP 8863	13	18	Parent of PRILs
TS3	3	12
C11
BSMR736	6	18
IPA9F	2	13
NDA2 (NDA 981)
GT100
KPL43	7	18
ICPL 87119	8	17	Parent of PRILs
Sterility Mosaic Disease (SMD)
Susceptible genotypes	Number of years	Number of locations
ICP 8863	18	12	Parent of PRILs
ICPL 88039	1	9	Parent of PRILs
Resistant genotypes
ICP 2376	11	11
IPA9F	1	8
MAL-13	4	10
BSMR736	5	10
BAHAR	7	10
IPA8F	6	11
AZAD
ICPL 87119	7	10
ICPL 20096	5	1	Parent of PRILs
ICP 7035	7	9	Parent of PRILs
