# Supplementary material for: A diagnostic marker kit for Fusarium wilt and sterility mosaic diseases resistance in pigeonpea
Source: Theor Appl Genet. 2020 Oct 20;134(1):367–79. doi: 10.1007/s00122-020-03702-0 (PMC7813729; doi:10.1007/s00122-020-03702-0)
Supplement: Supplementary file 2 — Supplementary file2 (XLSX 18 kb) [file 122_2020_3702_MOESM2_ESM.xlsx]

## Sheet: Supplementary Table 2
Supplementary Table 2. List of genotypes used in primary validation panel with diseases percent score collected from All India Coordinated Project (AICRP) on pigeonpea and published reports for fusarium wilt
Genotypes
Fusarium Wilt (FW)
Susceptible genotypes
ICP 2376		2001 -02	2002 -03	2003 -04	2004 -05	2005 -06	2006 -07	2007 - 08	2008 - 09	2009 - 10	2010 - 11	2011 - 12	2012 - 13	2013 - 14	2014 - 15	2015 - 16	2016 - 17	2017 - 18	2018 - 19
	Banglore						-	-	73.2	62.3	100	-	100	100	100	100	85	85	100
	Badnapur						100	97.5	100	100	-	100	100	100	100	100	100	100	100
	Dholi						-	78.4	96	77.7	66.6	94	91.6	56	95.5	74.4	68	54	68
	Gulbarga						-	97	97.8	81.8	93.9	83.71	79.29	91.02		86.6	76.7	80.56	79.76
	Rahuri						100	100	100	100	100	100	100	100	100	100	100	100	100
	Sehore						60.3	72.4	77.6		-	68.3	62.5	44.09	47.33	60.1	57	65.8	65.87
	Khargone						67	69.9	76.1		74.28		85.66	83.87		85.4	77.5	-	93.56
	Akola						-			93.6	89.4	97.2	100			78.2	83.2	-	21.43
	Warangal						23.1					44.65	80.6	71.83	80.62	82.3	87	90
	Kumarganj						-	61.7	55	63.5	70.2	90		77.8		52.5
	ICRISAT	75	73.8	100	98	100	100	95.7	100	97.2				100	100	91.4	85.9	100	88.33
	Bharuch						-	85.7	78.8		30		42.18
	IIPR Kanpur												100	86.3		100	38.5	99.6	100
	SK Nagar														67.5	57.7		-
	Ranchi															25.3	50	48	79.28
	Vadodara										14.71
	Darisai												80.3
	Tirupati															38
	Tandur																		100
BAHAR		2005 -06	2006 -07	2010 - 11	2011 - 12	2013 - 14	2014 - 15	2015 - 16	2017 - 18
	Rahuri	75.1	-	-		100	86.78	73.5	25.43
	Banglore	22.8	-	-	-	94.23	100	100	0
	Khargone	32.9	-	-		49.91		37.2
	Badnapur	88.5	-	-	-	100	100	100	82.14
	ICRISAT	64.4	-	-		94.2	89.1	96	34.1
	Sehore	12.9	-	-	-	0		41.6
	Gulbarga	77.5	-	-	-	63.39	72.73	82.3	9.17
	Dholi	53.3	90	-	-	76.2	82.2		4
	Akola	14.6	-	-	-			63.5	8.33
	Warangal		-	-	-	34.91	43.72	24.6	71.67
	Kumarganj		100	70.2	68.3	71.4		62.5
	Bharuch		-	-			0
	IIPR Kanpur					100	93.45	100	53.33
	Faizabad	86					64.2
	SK Nagar						61.53	25	100
TTB7		2006 -07	2007 - 08	2010 - 11	2011 - 12	2012 - 13	2014 - 15
	Banglore	66.7	65.6	100	100	88.88	100
Bennur Local
ICPL 88039	ICRISAT	2002 -03	2003 -04	2004 -05	2005 -06	2006 -07
		71	65	94	67	100
ICPL 85063	ICRISAT	2002 -03	2005 -06
		58.1	19
ICPL 88034	ICRISAT	2002 -03	2003 -04	2004 -05	2005 -06	2006 -07
		36	83	95	71	73
LRG30
Resistant genotypes
ICPL20096	ICRISAT	2001 -02	2002 -03	2003 -04	2004 -05	2005 -06
		0	0	0	8	0
ICPL 99050	ICRISAT	2001 -02	2002 -03	2003 -04	2004 -05	2005 -06
		3	1.8	0	0	11
ICPL 20098	ICRISAT	2001 -02	2002 -03	2003 -04	2004 -05	2005 -06
		0	0	0	2	0
ICP 8863		2001 -02	2002 -03	2003 -04	2004 -05	2005 -06	2011 - 12	2012 - 13	2013 - 14	2014 - 15	2015 - 16	2016 - 17	2017 - 18	2018 - 19
	Banglore					-	0	0	0	9.78	8.5	6.8	8.5	10
	Rahuri					20.8	-	28.8	24.99	34.71	43.6	22.9	81.13	23.16
	Gulbarga					3.8	3.66	16.9	8.19	9.9	9.1	9.5	81.2	9.88
	ICRISAT	0	0	0	6	0			2.6	4.9	7.1	3.2	5	88.22
	Akola					0	-	9			29.9	6.1		7.14
	Badnapur					2.3	-	0	10.08		0	0	25	0
	Sehore					2.3	35.71	19.15	4.9	13.75	12.9	15.5	8.63	9.95
	Khargone					0		19.76	23.43		23.7	44.3	7.8	15.24
	Dholi					2	-	10	8			26	14.1	2
	Kumarganj						-		16.6		34.1
	Warngal						-	22.13	28.42		9.4	9.3		45
	IIPR Kanpur							20.85	28.2	66	46.7	100	25.9
	Bharuch							0
	Faizabad					0				0
	SK Nagar									27.5	18.5	0
	Ranchi										19.9	19.4		10.47
	Darisai							0
	Tirupati										6
TS3		2008 - 09	2013 - 14	2014 - 15
	Gulbarga	4.4	3.49	7.89
	Badnapur	5	5.56
	Sehore	8.3	8.33
	Banglore	0	7.52
	Dholi	16.8	25.2
	Khargone	9.6	5.41
	Rahuri	5.4	5.41
	Kumarganj	10	15.5
	ICRISAT	12	5
	Bharuch	7.6
	IIPR Kanpur		70
	Warngal		62.49
C11
BSMR736		2012 - 13	2013 - 14	2014 - 15	2015 - 16	2017 - 18	2018 - 19
	Banglore	12.5	0	23.53	8.06	0	7.5
	Badanapur	0	0	0	0	93.33	2.78
	Dholi	16	13.6	18.8	22.5	6	13.3
	Gulbarga	14.64	19.39	19.08	18.9	8.01	17.41
	ICRISAT		0	7.4	6	14.6	7.64
	Khargone	16.45	9.77		4.6		10.71
	Warngal	55.9	66.84	27.21	19.6	56.66	51.5
	Akola	1			6.3	7.69	0
	IIPR Kanpur	8.8	44.9	38.75	2.6	7
	Rahuri	10.09	23	9.72	1.1	11.51	5.41
	Sehore	12.95	0	12.98	-		10.13
	SK Nagar			37.5	12.5
	Ranchi				19.3	11.05	5.92
	Tirupati				3	9
	Kumarganj		10		21.9
	Faizabad			12.8
	Bharuch	0
	Darisai	3
IPA9F		2006 -07	2016 - 17
	Banglore	5.6	23.7
	Badnapur	12.5	0
	Dholi	14	16.6
	Gulbarga	23.1	25.9
	Rahuri	21.2	23.4
	Khargone	3.5	23.4
	ICRISAT	11.2	47.3
	Warangal	0	0
	Sehore	3.1
	Akola	8.8
	Kumarganj	2.9
	Bharuch	53.6
	S.K.Nagar		14.3
NDA2 (NDA 981)
GT100
KPL43		2012 - 13	2013 - 14	2014 - 15	2015 - 16	2016 - 17	2017 - 18	2018 - 19
	Banglore	0	0	0	0	0	0	0
	Gulbarga	17.26	6.6	6.57	8.7	6.8	9.41	8.8
	Badanapur	12.5	5.56		18.2	0	65.83	14.87
	ICRISAT		4	7.1	22.3	16.5	20	26.33
	Warngal	65.73	63.85	38.75	0	0	63.59	0
	Dholi	36	-	11.3	28.9	17.6	16.5	13.5
	Khargone	10.48	116.96		4.8	11
	Akola	23			18.8		2.17
	Rahuri	25.52	14.81	0	6.7	7.5	5.13	13.6
	Sehore	11.5	1.09	27.8	27.1
	IIPR Kanpur	21.55	84.9	18.85	51.5		33.3
	Ranchi				14.5		11.61
	S.K.Nagar			27.5	23.7	10.5
	Bharuch	2		0
	Kumarganj		19		6.7
	Tirupati				0		25
	Darisai	0
	Faizabad			51.3
ICPL 87119		2001 -02	2002 -03	2003 -04	2004 -05	2005 -06	2013 - 14	2014 - 15	2015 - 16
	Banglore						0	0	0
	Badanapur						0		0
	Dholi						10.7	18.8	33.3
	Gulbarga						6.97	5.49
	ICRISAT	1	1.8	0	0	0	3.3	5.4	4.5
	IIPR Kanpur						50.6		-
	Warngal						9.82	7.86	0
	Rahuri						33.85	18.74	4.7
	Sehore						3.85	-	52.9
	Khargone						15.22		8.4
	Kumarganj						33.33		11.6
	SK Nagar								37.3
	Bharuch							0
	Faizabad							5.3
	Tirupati								0
	Akola								8.6
	Ranchi								16.6
ICPB 2043	ICRISAT	2004 - 05	2005 - 06	2006 - 07
		14	0	7
ICPL 20097	ICRISAT	2002 - 03	2003 - 04	2004 - 05	2005 - 06	2006 - 07
		0	0	14	0	2
ICPL 20099	ICRISAT	2002 - 03	2003 - 04	2004 - 05	2005 - 06	2006 - 07
		0	2	0	0	0
