# Supplementary material for: A diagnostic marker kit for Fusarium wilt and sterility mosaic diseases resistance in pigeonpea
Source: Theor Appl Genet. 2020 Oct 20;134(1):367–79. doi: 10.1007/s00122-020-03702-0 (PMC7813729; doi:10.1007/s00122-020-03702-0)
Supplement: Supplementary file 3 — Supplementary file3 (XLSX 16 kb) [file 122_2020_3702_MOESM3_ESM.xlsx]

## Sheet: Supplementary Table 3
Supplementary Table 3. List of genotypes used in primary validation panel with diseases percent score collected from All India Coordinated Project (AICRP) on pigeonpea and published reports for sterility mosaic disease
Genotypes
Sterility Mosaic Disease (SMD)
Susceptible genotypes		2001 -02	2002 -03	2003 -04	2004 -05	2005 -06	2006 -07	2007 - 08	2008 - 09	2009 - 10	2010 - 11	2011 - 12	2012 - 13	2013 - 14	2014 - 15	2015 - 16	2016 - 17	2017 - 18	2018 - 19
ICP 8863	Rahuri					95.4	-	100	100	100	100	100	100	100	100	100	100	100	100
	Bangalore					100	100	100	86.7	91.6	100	-	100	100	100	100	100	100	100
	Coimbatore					15.5	-	48.6	63.1	55.2	61.5	65.5	56.4	73	68.8	69	100	100	64.29
	ICRISAT	100	71.4	98	60	45.8	100	88.9	95.3	91	92.59	NT	NT	83.6	92.9	86.4	100	100	-
	Varanasi					84	100	100	100	100	100	100	86.38	100	100	100	85	100	100
	Dholi					76.7	100	100	100	100	100	95.5	83.3	100	72	100	96.6	90	62
	Vamban					30.7	NT	NT	NT	NT	NT	-	58.93	50.94	NT	NT	NT	NT	NT
	Pantnagar					Not Tested	-	NT	NT	NT	NT	NT		NT	NT	NT	NT	NT	NT
	Badnapur					NT	NT	100	100	NT	100	100	100	NT	100	100	100	100	100
	Ludhiana					NT	NT	NT	NT	NT	NT	NT	NT	64.4	100		NT	NT	2
	Warngal					NT	NT	NT	NT	NT	NT	NT	NT	100	100	100	100	85	90
	Bharuch					NT	NT	NT	NT	NT	NT	NT	NT	NT	NT	10.1	NT	NT	NT
ICPL 88039		2014 - 15
	Badnapur	100
	Banglore	100
	Coimbatore	68.8
	Dholi	72
	ICRISAT	92.9
	Rahuri	100
	Varanasi	100
	Warngal	100
	Ludhiana	100
Resistant genotypes		2003 -04	2004 -05	2005 -06	2006 -07	2011 - 12	2012 - 13	2013 - 14	2014 - 15	2015 - 16	2016 - 17	2018 - 19
ICP 2376	Badnapur					-	0	NT	0	0	0	0
	Bangalore					-	100	100	71	100	100	100
	Coimbatore					55.9	28	26.7	30	52.3	22.5	69.23
	Dholi						23	100		95		74
	Rahuri					-	58.71	56.83	79.96	100	11.1	74.18
	Vamban					6.2	25.63	48.22	NT	NT	NT	NT
	Varanasi					-	-	72.61	96.77	100	-	-
	ICRISAT	0	0	0	0	NT	NT	0	0	0	-	49.15
	Ludhiana					NT	NT	57.5	86.3	NT	NT	-
	Warngal					NT	NT	7.69	0	0	-	80
	Bharuch					NT	NT	NT	NT	0	NT	NT
		2016 - 17
IPA9F	Badnapur	9.2
	Bengaluru	5
	Coimbatore	7.5
	Dholi	50
	ICRISAT	0
	Rahuri
	Varanasi	60.4
	Warangal
		2013 - 14	2015 - 16	2016 - 17	2017 - 18
MAL-13	Bangalore	10	0	19.8	3.8
	Coimbatore	30.9	27.4	50.6	63.7
	Dholi	97.2	61.5	60.1	54.3
	ICRISAT	0	0	0	0
	Ludhiana	66.6
	Rahuri	9.52	5.7	5.3	11.21
	Vamban	3.33
	Varanasi	0	13.7	6.7	0
	Warngal	22.22	26.6	0	9.09
	Badnapur		0	0	50.83
BSMR736		2013 - 14	2014 - 15	2015 - 16	2017 - 18	2018 - 19
	Bangalore	96	100	100	50	50
	Coimbatore	15	17.4	8.4	22.5	50
	Dholi	100		50	43.7	17.1
	ICRISAT	-	0	1.7	0	0
	Badnapur		0	0	0	4.88
	Rahuri	26.47	18.43	12.4	40.06	19.25
	Warngal	10		0	12.5	0
	Varanasi	19.1	19.2	18.1		0
	Ludhiana	32.5	100			3.57
	Vamban	23.45
BAHAR		2005 -06	2006 -07	2013 - 14	2014 - 15	2015 - 16	2016 - 17	2017 - 18
	Bangalore	61.5	-	0	9.75	0	0	9.5
	Rahuri	7.1	1.1	0	0	4.5	-	25.43
	Coimbatore	13.6	2.9	15	17.5	41.9	0	41.7
	ICRISAT	0	0	0	0	0	-	0
	Dholi	4	4	66.9	2.5	18.3	-	14.1
	Varanasi	16.2	0	0	0	0	-
	Warngal			23.07	0	27.3	11.1	27.78
	Badnapur				0	0	0	100
	Ludhiana			87.5	94.1
	Vamban	2.8		5.26
IPA8F		2005 -06	2006 -07	2007 - 08	2014 - 15	2017 - 18	2018 - 19
	Bangalore	92.1	0	20.8	9.5	9.5	9.5
	Coimbatore	13.3	21.1	28.6	7.7	40.6	-
	Rahuri	9.9	1.2	7.5	2.77	55	8.06
	ICRISAT	0	2	0	0	0	0
	Varanasi	3.8	0	0	0		0
	Dholi	10.3	4.2	8		22.9	13.8
	Badnapur			-		0	2.5
	Warngal				0	30	0
	Vamban	8.3
	Pantnagar		10
	Ludhiana				75
AZAD
ICPL87119		2002 -03	2003 -04	2004 -05	2005 -06	2006 -07	2012 - 13	2013 - 14
	Bangalore						100	80.76
	Coimbatore						17.8	8.1
	Dholi						11.2	78
	Badnapur						0
	Rahuri						60	37.03
	Vamban						7.67	59.03
	ICRISAT	1	0	0	7	9	-	0
	Varanasi						26.29	26.38
	Warngal							10
	Ludhiana							38.5
ICPL 20096		2002 -03	2003 -04	2004 -05	2005 -06	2006 -07
	ICRISAT	0	0	0	0	17
ICP 7035		2002 -03	2003 -04	2004 -05	2005 -06	2006 -07	2011 - 12	2018 - 19
	Bangalore					9.9	17.43	7.5
	Coimbatore					0	-	0
	ICRISAT	0	0	0	0	0
	Rahuri					18.2	-
	Varanasi					0	0	0
	Dholi					49	100
	Vamban					3.3	-
	Badnapur						0
	Warangal							25
ICPB 2043	ICRISAT	2004 - 05	2005 - 06	2006 - 07
		14	1	0
ICPL 20097	ICRISAT	2002 - 03	2003 - 04	2004 - 05	2005 - 06	2006 - 07
		0	0	14	3	0
ICPL 20098	ICRISAT	2002 - 03	2003 - 04	2004 - 05	2005 - 06	2006 - 07
		0	0	0	0	0
ICPL 20099	ICRISAT	2002 - 03	2003 - 04	2004 - 05	2005 - 06	2006 - 07
		0	0	0	0	0
ICPL 99050	ICRISAT	2002 - 03	2003 - 04	2004 - 05	2005 - 06	2006 - 07
		0	0	0	0	4
ICPL 85063	ICRISAT	2003 -04	2005 -06
		1.9	0
		2016 - 17	2017 - 18	2018 - 19
BRASM-3	Bihar Agricultural University (BAU), Sabour	4.4	0	0
BRASM-4		1.8	1	0
BRASM-5		3.4	1.6	0
