# Supplementary material for: A diagnostic marker kit for Fusarium wilt and sterility mosaic diseases resistance in pigeonpea
Source: Theor Appl Genet. 2020 Oct 20;134(1):367–79. doi: 10.1007/s00122-020-03702-0 (PMC7813729; doi:10.1007/s00122-020-03702-0)
Supplement: Supplementary file 4 — Supplementary file4 (XLSX 21 kb) [file 122_2020_3702_MOESM4_ESM.xlsx]

## Sheet: Supplementary Table 4
Supplementary Table 4. List of genotypes used for amplification of KASP assays. The efficiency of diagnostic kits (9 markers for FW & 10 markers for SMD) in detection of resistant and susceptible alleles across tested genotypes.
Sample ID	snpCC00061	snpCC00062	snpCC00063	snpCC00064	snpCC00065	snpCC00067	snpCC00068	snpCC00069	snpCC00070	FW			Classification based on phenotyping data	Phenotyping data on FW resistance		Sample ID	snpCC00051	snpCC00052	snpCC00053	snpCC00054	snpCC00055	snpCC00056	snpCC00057	snpCC00058	snpCC00059	snpCC00060	SMD			Classification based on phenotyping data	Phenotyping data on SMD resistance
	Dil1	Dil1	Dil1	Dil1	Dil1	Dil1	Dil1	Dil1	Dil1	Number of "R" resistant alleles	Number of "S" susceptible alleles	Number of "H" heterozgotes															Number of "R" resistant alleles	Number of "S" susceptible alleles	Number of "H" heterozgotes
ICPL 20096	R	R	R	R	R	R	R	R	R	9	0	0	Resistant genotype	Data presented in Supplementary Table 2		BSMR 736	R	R	R	R	R	R	R	R	R	R	10	0	0	Resistant genotype	Data presented in Supplementary Table 3
ICPL 20098	R	R	R	R	R	R	R	R	R	9	0	0	Resistant genotype	Data presented in Supplementary Table 2		ICPL 20098	R	R	R	R	R	R	R	R	R	R	10	0	0	Resistant genotype	Data presented in Supplementary Table 3
ICPL 99050	R	R	R	R	R	R	R	R	R	9	0	0	Resistant genotype	Data presented in Supplementary Table 2		IPA 9F	R	R	R	R	R	R	R	R	R	R	10	0	0	Resistant genotype	Data presented in Supplementary Table 3
ICPB 2049	R	R	R	R	R	S	R	R	R	8	1	0				MAL-13	R	R	R	R	R	R	R	R	R	R	10	0	0	Resistant genotype	Data presented in Supplementary Table 3
ICP 8863	R	R	R	R	R	S	R	R	S	7	2	0	Resistant genotype	Data presented in Supplementary Table 2		PRG-176	R	R	R	R	R	R	R	R	R	R	10	0	0
IPA 15F	R	R	R	R	R	R	R	S	S	7	2	0				BAHAR	R	R	R	R	R	R	R	R	R	S	9	1	0	Resistant genotype	Data presented in Supplementary Table 3
PRG-176	R	R	R	R	R	S	S	R	R	7	2	0				BDN 708	R	R	R	R	R	R	R	S	R	R	9	1	0
TS 3	R	R	R	R	R	S	R	S	R	7	2	0	Resistant genotype	Data presented in Supplementary Table 2		BDN 711	R	R	R	R	R	R	R	S	R	R	9	1	0
BRG-2	R	R	R	R	R	R	S	S	S	6	3	0				BRASM-3	R	R	R	R	R	R	R	R	R	S	9	1	0	Resistant genotype	Data presented in Supplementary Table 3
BSMR 736	R	R	R	R	R	R	S	S	S	6	3	0	Resistant genotype	Data presented in Supplementary Table 2		ICP 14524	R	R	R	R	R	R	R	R	R	S	9	1	0
ICPB 2043	R	R	R	R	R	R	S	S	S	6	3	0	Resistant genotype	Data presented in Supplementary Table 2		ICP 2376	R	R	R	R	R	R	R	R	S	R	9	1	0	Resistant genotype	Data presented in Supplementary Table 3
ICPL 161	R	R	R	S	R	S	R	S	R	6	3	0				ICPL 20096	R	R	R	R	R	R	R	R	S	R	9	1	0	Resistant genotype	Data presented in Supplementary Table 3
IPA 9F	R	R	R	R	R	R	S	S	S	6	3	0	Resistant genotype	Data presented in Supplementary Table 2		ICPL 20099	R	R	R	R	R	R	R	R	S	R	9	1	0	Resistant genotype	Data presented in Supplementary Table 3
BSMR 853	R	R	R	S	R	S	R	S	S	5	4	0				ICPL 227	R	R	R	R	R	R	R	R	R	H	9	0	1
ICP 13601	R	R	R	R	R	S	H	S	S	5	3	1				IPA 8F	R	R	R	R	R	R	R	R	R	S	9	1	0	Resistant genotype	Data presented in Supplementary Table 3
ICP 16327	R	R	R	S	R	S	R	S	S	5	4	0				BRASM-4	R	R	R	R	R	R	R	R	S	S	8	2	0	Resistant genotype	Data presented in Supplementary Table 3
ICP 7035	R	R	R	R	R	S	S	S	S	5	4	0				BSMR 853	R	R	R	R	R	R	R	S	S	R	8	2	0
ICPL 20099	S	S	S	R	S	R	R	R	R	5	4	0	Resistant genotype	Data presented in Supplementary Table 2		ICP 14209	R	R	R	R	R	R	R	R	S	S	8	2	0
ICPL 87	R	R	R	S	R	S	R	S	S	5	4	0				ICP 16621	R	R	R	R	R	R	R	S	R	S	8	2	0
UPAS 120	R	R	R	S	R	S	S	S	R	5	4	0				ICP 28	R	R	R	R	R	R	R	S	S	R	8	2	0
HPL 24	S	S	S	R	S	R	R	R	S	4	5	0				ICPB 2043	S	S	R	R	R	R	R	R	R	R	8	2	0	Resistant genotype	Data presented in Supplementary Table 3
ICP 28	R	R	R	S	R	S	S	S	S	4	5	0				IPA 16F	H	R	R	R	R	R	R	R	R	S	8	1	1
ICP 7803	R	R	R	S	R	S	S	S	S	4	5	0				KPL 43	H	R	R	R	R	R	R	R	R	S	8	1	1
ICPL 20102	S	S	S	R	S	R	S	R	R	4	5	0				MA-6	R	R	R	R	R	R	R	R	S	S	8	2	0
ICPL 87091	R	R	R	S	R	S	S	S	S	4	5	0				T-7	R	R	R	R	R	R	R	S	R	S	8	2	0
ICPL 87119	S	S	S	S	S	R	R	R	R	4	5	0	Resistant genotype	Data presented in Supplementary Table 2		ICP 16327	H	R	R	R	R	R	R	S	S	R	7	2	1
KPL 43	R	R	R	S	R	S	S	S	S	4	5	0	Resistant genotype	Data presented in Supplementary Table 2		ICPB 2049	R	R	S	S	R	R	R	R	S	R	7	3	0
LRG 41	R	R	R	S	R	S	S	S	S	4	5	0				ICPL 20097	R	R	R	R	H	H	H	R	R	R	7	0	3	Resistant genotype	Data presented in Supplementary Table 3
BDN 708	S	S	S	R	S	S	R	R	S	3	6	0				ICPL 85063	S	S	R	R	R	R	R	S	R	R	7	3	0	Resistant genotype	Data presented in Supplementary Table 3
BDN 711	S	S	S	R	S	R	S	R	S	3	6	0				ICPL 87091	S	S	R	R	R	R	R	R	R	S	7	3	0
ICP 2248	S	S	S	R	S	R	S	S	R	3	6	0				ICPL 87119	R	R	R	R	S	S	S	R	R	R	7	3	0	Resistant genotype	Data presented in Supplementary Table 3
ICPL 20097	S	S	S	S	S	R	H	R	R	3	5	1	Resistant genotype	Data presented in Supplementary Table 2		ICPL 99050	R	R	S	S	R	R	R	R	S	R	7	3	0	Resistant genotype	Data presented in Supplementary Table 3
ICPL 85063	H	H	H	S	H	R	R	R	S	3	2	4	Moderate resistant genotype	Data presented in Supplementary Table 2		NDA-1	H	R	R	R	R	R	R	R	S	S	7	2	1
ICP 14524	S	S	S	R	S	S	S	R	S	2	7	0				TJT 501	R	R	H	H	R	R	R	H	R	R	7	0	3
ICPL 227	S	S	S	R	S	S	S	H	R	2	6	1				BRASM-5	H	R	R	R	R	R	R	H	H	S	6	1	3	Resistant genotype	Data presented in Supplementary Table 3
ICPL 81-3	S	S	S	R	S	S	S	S	R	2	7	0				HPL 24	R	R	R	R	S	S	S	R	R	S	6	4	0
IPA 8F	S	S	S	R	S	R	S	S	S	2	7	0				ICP 7426	H	R	R	R	R	R	R	S	S	S	6	3	1
JKM 189	S	S	S	S	S	S	R	R	S	2	7	0				IPA 15F	H	R	S	S	R	R	R	R	R	S	6	3	1
MN-1	S	S	S	S	S	R	S	R	S	2	7	0				KPL-44	H	R	R	R	R	R	R	H	S	S	6	2	2
BDN 2	S	S	S	S	S	S	R	S	S	1	8	0				MA-3	R	R	S	S	R	R	R	S	R	S	6	4	0
BRASM -4	S	S	S	S	S	S	S	R	S	1	8	0				TS 3	R	R	R	R	S	S	S	S	R	R	6	4	0
ICP 11494	H	H	H	R	H	S	S	S	S	1	4	4				UPAS 120	R	R	H	H	R	R	R	H	S	R	6	1	3
ICP 14209	S	S	S	R	S	S	S	S	S	1	8	0				UQ-50	S	S	S	S	R	R	R	R	R	R	6	4	0
ICP 4654	S	S	S	R	S	S	H	H	H	1	5	3				BDN 2	R	R	R	R	S	S	S	S	S	R	5	5	0
ICP 5529	S	S	S	S	S	S	S	R	S	1	8	0				BRG-2	R	R	R	R	S	S	S	S	R	S	5	5	0
ICP 7426	S	S	S	R	S	S	S	S	S	1	8	0				ICP 7035	R	R	R	R	S	S	S	S	S	R	5	5	0	Resistant genotype	Data presented in Supplementary Table 3
ICP 8755	S	S	S	R	S	S	H	H	H	1	5	3				ICP 8755	H	H	R	R	H	H	H	R	R	R	5	0	5
ICPL 20325	S	S	Uncallable	S	S	S	S	R	S	1	7	0				JKM 189	R	R	R	R	S	S	S	S	S	R	5	5	0
IPA 16F	S	S	S	R	S	S	S	S	S	1	8	0				ICP 11494	R	R	R	R	H	H	H	H	S	S	4	2	4
MA-3	S	S	S	R	S	S	S	S	S	1	8	0				ICP 13601	H	H	R	R	S	S	S	R	S	R	4	4	2
MA-6	S	S	S	R	S	S	S	S	S	1	8	0				ICP 202	R	R	R	R	H	H	H	H	H	Uncallable	4	0	5
MAL-13	S	S	S	R	S	S	S	S	S	1	8	0				ICPL 20102	H	H	R	R	S	S	S	R	R	H	4	3	3
NDA-1	S	S	S	S	S	S	S	R	S	1	8	0				ICPL 81-3	R	R	S	S	S	Uncallable	S	R	S	R	4	5	0
PAU 881	S	S	S	R	S	S	S	S	S	1	8	0				ICP 4654	R	R	H	H	H	H	H	R	H	H	3	0	7
TJT 501	H	H	H	H	H	S	H	R	S	1	2	6				ICP 7094	S	S	S	S	H	H	H	R	R	R	3	4	3
UQ-50	S	S	S	S	S	S	S	R	S	1	8	0				ICP 7803	R	R	S	S	S	S	S	S	R	H	3	6	1
BAHAR	S	S	S	S	S	S	S	S	S	0	9	0	Susceptible genotype	Data presented in Supplementary Table 2		ICPL 161	S	S	R	R	S	S	S	S	S	R	3	7	0
BRASM -3	S	S	S	S	S	S	S	S	S	0	9	0				ICPL 88034	R	R	S	S	S	S	S	R	S	S	3	7	0
BRASM -5	S	S	S	S	S	S	S	H	S	0	8	1				LRG 52	S	S	S	S	S	S	S	R	R	R	3	7	0
ICP 11605	S	S	S	S	S	H	S	S	S	0	8	1				MN-1	R	R	S	S	S	S	S	S	R	S	3	7	0
ICP 14486	H	H	H	S	H	S	H	S	H	0	3	6				ICP 2248	S	S	S	S	S	S	S	R	R	S	2	8	0
ICP 16621	S	S	S	S	S	S	S	S	S	0	9	0				ICP 5529	S	S	S	S	S	S	S	R	S	R	2	8	0
ICP 202	H	H	H	H	Uncallable	S	S	S	H	0	3	5				ICPL 87	R	R	S	S	S	S	S	S	S	S	2	8	0
ICP 2376	S	S	S	S	S	S	S	S	S	0	9	0	Susceptible genotype	Data presented in Supplementary Table 2		LRG 41	S	S	S	S	S	S	S	R	R	S	2	8	0
ICP 7094	S	S	S	S	S	S	S	S	S	0	9	0				PA 291	R	R	H	H	H	H	H	H	S	S	2	2	6
ICPL 11255	S	S	S	S	S	S	S	S	S	0	9	0				ICP 11605	H	R	H	H	H	H	H	S	H	H	1	1	8
ICPL 85010	S	S	S	S	S	S	S	S	S	0	9	0				ICPL 11255	H	R	S	S	S	S	S	S	S	S	1	8	1
ICPL 88034	S	S	S	S	S	S	S	S	S	0	9	0	Susceptible genotype	Data presented in Supplementary Table 2		ICPL 20325	H	R	S	S	S	S	S	S	S	S	1	8	1
ICPL 88039	S	S	S	S	S	H	H	S	H	0	6	3	Susceptible genotype	Data presented in Supplementary Table 2		ICPL 85010	H	R	S	S	S	S	S	S	S	S	1	8	1
KPL-44	H	H	H	S	H	S	H	S	S	0	4	5				PAU 881	H	R	S	S	S	S	S	S	S	S	1	8	1
LRG 52	S	S	S	S	S	S	S	S	S	0	9	0				TTB7	H	H	H	H	H	H	H	S	H	R	1	1	8
PA 291	S	S	S	S	S	S	S	S	S	0	9	0				ICP 14486	H	H	H	H	S	S	S	H	S	H	0	4	6
T-7	S	S	S	S	S	S	S	S	S	0	9	0				ICP 8863	S	S	S	S	S	S	S	S	S	S	0	10	0	Susceptible genotype	Data presented in Supplementary Table 3
TTB7	S	S	S	S	S	S	H	S	S	0	8	1	Susceptible genotype	Data presented in Supplementary Table 2		ICPL 88039	S	S	S	S	H	H	H	S	H	S	0	6	4	Susceptible genotype	Data presented in Supplementary Table 3
BC1F1s derived from crossing parents BDN 711 × ICPL 20096																BC1F1s derived from crossing parents BDN 711 × ICPL 20096
BC1F1_PL-1	S	S	S	R	S	R	S	H	S	2	6	1				BC1F1_PL-1	R	R	R	R	R	R	R	S	R	R	9	1	0
BC1F1_PL-10	S	S	S	R	S	R	S	R	H	3	5	1				BC1F1_PL-10	R	R	R	R	R	R	R	H	R	R	9	0	1
BC1F1_PL-11	S	S	S	H	S	H	S	H	H	0	5	4				BC1F1_PL-11	R	R	R	R	R	R	R	H	H	R	8	0	2
BC1F1_PL-12	H	H	H	H	H	H	S	R	S	1	2	6				BC1F1_PL-12	R	R	R	R	R	R	R	S	H	R	8	1	1
BC1F1_PL-13	H	H	H	R	H	R	S	R	H	3	1	5				BC1F1_PL-13	R	R	R	R	R	R	R	H	R	R	9	0	1
BC1F1_PL-14	H	H	H	R	H	R	S	R	S	3	2	4				BC1F1_PL-14	R	R	R	R	R	R	R	H	R	R	9	0	1
BC1F1_PL-15	S	S	S	H	S	H	S	R	S	1	6	2				BC1F1_PL-15	R	R	R	R	R	R	R	H	H	R	8	0	2
BC1F1_PL-16	H	H	H	R	H	R	S	R	S	3	2	4				BC1F1_PL-16	R	R	R	R	R	R	R	H	R	R	9	0	1
BC1F1_PL-17	S	S	S	R	S	R	S	H	S	2	6	1				BC1F1_PL-17	R	R	R	R	R	R	R	H	R	R	9	0	1
BC1F1_PL-18	S	S	S	H	S	H	S	H	H	0	5	4				BC1F1_PL-18	R	R	R	R	R	R	R	S	H	R	8	1	1
BC1F1_PL-2	H	H	H	H	H	H	S	H	H	0	1	8				BC1F1_PL-2	R	R	R	R	R	R	R	H	H	R	8	0	2
BC1F1_PL-3	S	S	S	R	S	R	S	R	S	3	6	0				BC1F1_PL-3	R	R	R	R	R	R	R	S	R	R	9	1	0
BC1F1_PL-4	H	H	H	R	H	R	S	H	S	2	2	5				BC1F1_PL-4	R	R	R	R	R	R	R	S	R	R	9	1	0
BC1F1_PL-5	H	H	H	R	H	R	S	H	H	2	1	6				BC1F1_PL-5	R	R	R	R	R	R	R	H	R	R	9	0	1
BC1F1_PL-6	H	H	H	H	H	H	S	R	S	1	2	6				BC1F1_PL-6	R	R	R	R	R	R	R	S	H	R	8	1	1
BC1F1_PL-7	S	S	S	R	S	R	S	R	S	3	6	0				BC1F1_PL-7	R	R	R	R	R	R	R	H	R	R	9	0	1
BC1F1_PL-8	S	S	S	H	S	H	S	H	S	0	6	3				BC1F1_PL-8	R	R	R	R	R	R	R	S	H	R	8	1	1
BC1F1_PL-9	H	H	H	R	H	R	S	H	S	2	2	5				BC1F1_PL-9	R	R	R	R	R	R	R	S	R	R	9	1	0
