# Supplementary material for: A diagnostic marker kit for Fusarium wilt and sterility mosaic diseases resistance in pigeonpea
Source: Theor Appl Genet. 2020 Oct 20;134(1):367–79. doi: 10.1007/s00122-020-03702-0 (PMC7813729; doi:10.1007/s00122-020-03702-0)
Supplement: Supplementary file 5 — Supplementary file5 (XLSX 10 kb) [file 122_2020_3702_MOESM5_ESM.xlsx]

## Sheet: Supplementary Table 5
Supplementary Table 5. Details on 20 sequence variations and KASP assays desined
Marker_ID	Alleles	Chromosome	Position	Flanking Sequences
SCcLG07_405411	A/-	CcLG07	405411	AATTTTAAATCTTCTAACGATTTCATCATAACTAT[A/-]AATTTTTCTTTGAAAAGAACACCCCACTAAAAATC
SCcLG07_359129	G/-	CcLG07	359129	CCAAAAGCTTCCACGCTTAACCTCCTTCTAATCTT[G/-]ACATGTTCTCCTATCAAGCATGATCATCCCAATCC
SCcLG02_35442671	T/C	CcLG02	35442671	CAGGTTACTGCAATAAACACAGCTATGGCTGCTCT[T/C]ACAAAGACTGTAGGTGTGTTTCCAAAGGAACGGGC
SCcLG02_35444865	C/T	CcLG02	35444865	AGTTTTTTGGTCGACTTACAAGTTGTTAGATGTAA[C/T]AATAAACAGTGACATCTTGGGCTGTCTCATGTTGG
SCcLG04_1311824	G/A	CcLG04	1311824	AATCTTGCACATCTTATTCAGCGTGATATTCATGT[G/A]CAAAGTTTTTCGCCTGTAACTCCTCCTGGTTCTGC
SCcLG04_1311853	G/A	CcLG04	1311853	TCATGTGCAAAGTTTTTCGCCTGTAACTCCTCCTG[G/A]TTCTGCCACTGCTCCAGAGGCTGATGTCAGTCTTG
SCcLG04_1311883	G/A	CcLG04	1311883	TCCTGGTTCTGCCACTGCTCCAGAGGCTGATGTCA[G/A]TCTTGGACATCATATGCAGCAGCATGATATTCATG
SCcLG08_6474381	C/T	CcLG08	6474381	ATTTTCTAATGTTATGAAGTGAATAAGTTATCTCA[C/T]GATTTTTATTTTTTTAATGGAGGTGGATTTTAATA
SCcLG04_9064323	TTAA/-	CcLG04	9064323	CCAATTATACGATAATGGTGATGATGTAGTACTAG[TTAA/-]TTATTTTCAGTTCCACTTTTATGATTGATATCAAT
SCcLG06_22373087	C/T	CcLG06	22373087	GATATAATAATACGACCATATTTTCCAAATGCAGC[C/T]TCTCCTATATCTGGATAGCTATTGATCCCTTCTCT
SCcLG11_40660145	T/G	CcLG11	40660145	TGTCCAAACAAATTGTTTGCATGTATCCTTTCAGC[T/G]CCGTGTGAAATGTTTCCTGCAGTCGGAGAAACCCC
SCcLG11_40660325	G/A	CcLG11	40660325	TACGCACCTACATATTGTGGAGAATATATGCCTGA[G/A]GCCTGCAAATTAGTGTAAAATGGATTTGTTGAGGT
SCcLG11_40661720	A/G	CcLG11	40661720	CTGCGATTGGGGACCACATCCTTTCCACTGCCATG[A/G]AACCTATGACCATTCAAAAATATACCCATATCCTC
SCcLG11_16084073	ATATGAA/-	CcLG11	16084073	AGAGGCACACTTGCTGTGTTGCATGGATGTAGATT[ATATGAA/-]AAGGATAGAACTTTTTCTCTTCAACATTAACACAA
SCcLG11_40660118	A/C	CcLG11	40660118	AAAGAAGGCTGCAGAGGAAATGCAAATTGTCCAAA[A/C]AAATTGTTTGCATGTATCCTTTCAGCGCCGTGTGA
SCcLG11_38911108	G/A	CcLG11	38911108	CATGTTAAGAATATATTACTGCATTAGTAGTATGA[G/A]CAGAAGAATTAAAACATGGTTTTAATAAGCAAAGG
SCcLG04_9496888	-/CA	CcLG04	9496888	AACTCTGATACTACTTGTTGTAAATTACGATTTCC[-/CA]CACACATATGCCTTCATATATGGCAATGTGTGTGT
SCcLG10_4381948	A/-	CcLG10	4381948	GTAGGAGTTGAGGGTAGATTCCTATCAAACCCAAG[A/-]AAAAAAAACATTAGGAAACAATGAAATGAAAACTA
SCcLG07_16759426	G/T	CcLG07	16759426	GAGCTTATTGTCAAGACAGTTGAGCCTATTCCATC[G/T]GTTGAACCTTCACCTGCTGCTAAGGCCCTTGAGCC
SCcLG08_10391962	G/A	CcLG08	10391962	TAGAATATATGCTTGAAACCGATAATCTTGCCAAT[G/A]CCTAAACGGAGAGTTTGGACTGGTTTTGACACGTT
