# Supplementary material for: A diagnostic marker kit for Fusarium wilt and sterility mosaic diseases resistance in pigeonpea
Source: Theor Appl Genet. 2020 Oct 20;134(1):367–79. doi: 10.1007/s00122-020-03702-0 (PMC7813729; doi:10.1007/s00122-020-03702-0)
Supplement: Supplementary file 6 — Supplementary file6 (XLSX 362 kb) [file 122_2020_3702_MOESM6_ESM.xlsx]

## Sheet: Supplementary Table 6
Supplementary Table 6. Functional annoation of the 1345 candidate sequence variations
Chr	Pos	Ref_allele	Alternate_allele	##INFO;ANN=Allele	Source candidate regions collected from study	Annotation	Annotation_Impact	Feature_Type	GENE_ID	Transcript_BioType	Rank	HGVS.c	HGVS.p	cDNA.pos / cDNA.length	CDS.pos / CDS.length	AA.pos / AA.length	Gene_id	Uniprot_id	Protein_name	Gene_names	Organism	Features	Pathway	Subcellular_Location	GO_Biological_Process	GO_Molecular_Function	GO_Cellular_Component	GO_IDs	Developmental_stage	Induction	Tissue_specificity	Domain	Protein_Families	InterPro-IDs	KEGG
CcLG01	7922784	ATAAC	A	InDel;ANN=A	Singh et al. 2017	intergenic_region	MODIFIER	intergenic_region	GENE_CDS_CcLG01_7911300_7913316-GENE_CDS_CcLG01_7925393_7926409			n.7922785_7922788delTAAC					-	-	-	-	-	-	-	-	-	-	-	-	-	-	-	-
CcLG01	14046035	ATATT	A	InDel;ANN=A	Singh et al. 2017	intergenic_region	MODIFIER	intergenic_region	GENE_CDS_CcLG01_14026820_14027176-GENE_CDS_CcLG01_14046779_14049754			n.14046036_14046039delTATT					-	-	-	-	-	-	-	-	-	-	-	-	-	-	-	-
CcLG01	14101795	ACCATAGCGACAC	A	InDel;ANN=A	Singh et al. 2017	intergenic_region	MODIFIER	intergenic_region	GENE_CDS_CcLG01_14098917_14100533-GENE_CDS_CcLG01_14103049_14104200			n.14101796_14101807delCCATAGCGACAC					-	-	-	-	-	-	-	-	-	-	-	-	-	-	-	-
CcLG01	11368466	A	AT	InDel;ANN=AT	Singh et al. 2017	intergenic_region	MODIFIER	intergenic_region	GENE_CDS_CcLG01_11364910_11365248-GENE_CDS_CcLG01_11373308_11374330			n.11368466_11368467insT					-	-	-	-	-	-	-	-	-	-	-	-	-	-	-	-
CcLG01	13905255	CTT	C	InDel;ANN=C	Singh et al. 2017	intergenic_region	MODIFIER	intergenic_region	GENE_CDS_CcLG01_13893220_13893605-GENE_CDS_CcLG01_13917613_13917696			n.13905256_13905257delTT					-	-	-	-	-	-	-	-	-	-	-	-	-	-	-	-
CcLG01	3743405	C	CG	InDel;ANN=CG	Singh et al. 2017	intergenic_region	MODIFIER	intergenic_region	GENE_CDS_CcLG01_3736229_3737686-GENE_CDS_CcLG01_3746086_3746304			n.3743405_3743406insG					-	-	-	-	-	-	-	-	-	-	-	-	-	-	-	-
CcLG01	6047173	C	CT	InDel;ANN=CT	Singh et al. 2017	intergenic_region	MODIFIER	intergenic_region	GENE_CDS_CcLG01_6038694_6040076-GENE_CDS_CcLG01_6057604_6057923			n.6047173_6047174insT					-	-	-	-	-	-	-	-	-	-	-	-	-	-	-	-
CcLG01	6749821	G	GA	InDel;ANN=GA	Singh et al. 2017	intergenic_region	MODIFIER	intergenic_region	GENE_CDS_CcLG01_6748854_6749348-GENE_CDS_CcLG01_6750814_6751107			n.6749821_6749822insA					-	-	-	-	-	-	-	-	-	-	-	-	-	-	-	-
CcLG01	13699440	TG	T	InDel;ANN=T	Singh et al. 2017	splice_region_variant&intron_variant	LOW	transcript	C.cajan_20468	protein_coding	1/1	c.458-7delC					C.cajan_20468	P04146	Copia protein (Gag-int-pol protein) [Cleaved into: Copia VLP protein; Copia protease (EC 3.4.23.-)]	GIP COPIA	Drosophila melanogaster (Fruit fly)	Active site (1); Alternative sequence (1); Chain (2); Domain (1); Erroneous initiation (1); Mutagenesis (1); Natural variant (2); Sequence conflict (3); Zinc finger (1)			aspartic-type endopeptidase activity; DNA integration	aspartic-type endopeptidase activity; ATP binding; nucleic acid binding; zinc ion binding		GO:0005524; GO:0015074; GO:0004190; GO:0003676; GO:0008270						IPR025724;IPR001584;IPR012337;IPR013103;IPR001878;
CcLG01	6242828	T	TA	InDel;ANN=TA	Singh et al. 2017	intergenic_region	MODIFIER	intergenic_region	GENE_CDS_CcLG01_6213160_6213252-GENE_CDS_CcLG01_6245493_6245930			n.6242828_6242829insA					-	-	-	-	-	-	-	-	-	-	-	-	-	-	-	-
CcLG01	13100667	T	TAA	InDel;ANN=TAA	Singh et al. 2017	intergenic_region	MODIFIER	intergenic_region	GENE_CDS_CcLG01_13047659_13047817-GENE_CDS_CcLG01_13102933_13103115			n.13100667_13100668insAA					-	-	-	-	-	-	-	-	-	-	-	-	-	-	-	-
CcLG01	8306974	T	TTA	InDel;ANN=TTA	Singh et al. 2017	intergenic_region	MODIFIER	intergenic_region	GENE_CDS_CcLG01_8305857_8306189-GENE_CDS_CcLG01_8311284_8311820			n.8306974_8306975insTA					-	-	-	-	-	-	-	-	-	-	-	-	-	-	-	-
CcLG01	15029763	G	A	PRILA_dataset;ANN=A	Saxena et al. 2017b	intergenic_region	MODIFIER	intergenic_region	GENE_CDS_CcLG01_15028081_15028605-GENE_CDS_CcLG01_15041760_15041981			n.15029763G>A					-	-	-	-	-	-	-	-	-	-	-	-	-	-	-	-
CcLG01	15118800	C	A	PRILA_dataset;ANN=A	Saxena et al. 2017b	intergenic_region	MODIFIER	intergenic_region	GENE_CDS_CcLG01_15116713_15117459-GENE_CDS_CcLG01_15121134_15121634			n.15118800C>A					-	-	-	-	-	-	-	-	-	-	-	-	-	-	-	-
CcLG01	15130282	C	A	PRILA_dataset;ANN=A	Saxena et al. 2017b	intergenic_region	MODIFIER	intergenic_region	GENE_CDS_CcLG01_15128621_15129326-GENE_CDS_CcLG01_15153407_15153760			n.15130282C>A					-	-	-	-	-	-	-	-	-	-	-	-	-	-	-	-
CcLG01	15265048	T	A	PRILA_dataset;ANN=A	Saxena et al. 2017b	intron_variant	MODIFIER	transcript	C.cajan_20620	protein_coding	7/8	c.766+36A>T					C.cajan_20620	Q9LEW8	Protein-ribulosamine 3-kinase, chloroplastic (EC 2.7.1.172) (Fructosamine 3-kinase-related protein) (AtFN3K-RP)	At3g61080 T27I15_170	Arabidopsis thaliana (Mouse-ear cress)	Chain (1); Erroneous gene model prediction (1); Transit peptide (1)		SUBCELLULAR LOCATION: Plastid, chloroplast {ECO:0000269|PubMed:18431481}.	kinase activity	kinase activity	chloroplast; mitochondrion	GO:0009507; GO:0016301; GO:0005739					Fructosamine kinase family	IPR016477;IPR011009;	ath:AT3G61080;
CcLG01	17075649	G	A	PRILA_dataset;ANN=A	Saxena et al. 2017b	intron_variant	MODIFIER	transcript	C.cajan_20792	protein_coding	4/7	c.258+385C>T					C.cajan_20792	Q54GN8	Ribosome biogenesis protein NSA2 homolog	nsa2 DDB_G0290031	Dictyostelium discoideum (Slime mold)	Chain (1)		SUBCELLULAR LOCATION: Nucleus, nucleolus {ECO:0000250}.	rRNA processing		nucleus; ribonucleoprotein complex	GO:0005634; GO:0006364; GO:0030529					Ribosomal protein S8e family	IPR022309;	ddi:DDB_G0290031;
CcLG01	17102648	C	A	PRILA_dataset;ANN=A	Saxena et al. 2017b	missense_variant	MODERATE	transcript	C.cajan_20798	protein_coding	2/7	c.322G>T	p.Ala108Ser	322/1164	322/1164	108/387	C.cajan_20798	A7PZL3	Probable polygalacturonase (PG) (EC 3.2.1.15) (Pectinase)	GSVIVT00026920001 LOC100243180	Vitis vinifera (Grape)	Active site (1); Chain (1); Glycosylation (5); Repeat (4); Transmembrane (1)		SUBCELLULAR LOCATION: Membrane {ECO:0000255}; Single-pass membrane protein {ECO:0000255}.	carbohydrate metabolic process; polygalacturonase activity	polygalacturonase activity	extracellular region; integral component of membrane	GO:0005975; GO:0005576; GO:0016021; GO:0004650					Glycosyl hydrolase 28 family	IPR000743;IPR006626;IPR012334;IPR011050;
CcLG01	17209354	C	A	PRILA_dataset;ANN=A	Saxena et al. 2017b	intron_variant	MODIFIER	transcript	C.cajan_20811	protein_coding	1/2	c.850-33C>A					C.cajan_20811	Q8JHF2	Beta-1,3-N-acetylglucosaminyltransferase lunatic fringe (EC 2.4.1.222) (O-fucosylpeptide 3-beta-N-acetylglucosaminyltransferase)	lfng	Danio rerio (Zebrafish) (Brachydanio rerio)	Active site (1); Binding site (2); Chain (1); Disulfide bond (3); Glycosylation (2); Metal binding (2); Sequence conflict (6); Site (1); Topological domain (2); Transmembrane (1)		SUBCELLULAR LOCATION: Golgi apparatus membrane {ECO:0000250}; Single-pass type II membrane protein {ECO:0000250}.	hypochord development; negative regulation of neuron differentiation; Notch signaling pathway; O-fucosylpeptide 3-beta-N-acetylglucosaminyltransferase activity; pattern specification process	metal ion binding; O-fucosylpeptide 3-beta-N-acetylglucosaminyltransferase activity	integral component of Golgi membrane	GO:0007219; GO:0033829; GO:0055016; GO:0030173; GO:0046872; GO:0045665; GO:0007389	DEVELOPMENTAL STAGE: Expressed both maternally and throughout the zygotic stages, with highest expression at the bud stage. No evidence for a cyclic pattern of expression in the presomitic mesoderm during somitogenesis. Expressed weakly at the epiboly stage (4.5 hours) throughout the blastoderm. Expression clears from marginal region and localizes to the epiblast cells of the animal pole. As gast…		TISSUE SPECIFICITY: In the embryo, expressed along the A-P axis of the neural tube, within the lateral plate mesoderm, in the presomitic mesoderm and the somites, in specific rhombomeres of the hindbrain (even-numbered rhombomeres) and in the otic vesicles. {ECO:0000269|PubMed:11429294, ECO:0000269|PubMed:15376327}.		Glycosyltransferase 31 family	IPR017374;IPR003378;	dre:30158;
CcLG01	4263752	T	C	PRILA_dataset;ANN=C	Saxena et al. 2017b	missense_variant	MODERATE	transcript	C.cajan_19600	protein_coding	7/12	c.1497A>G	p.Ile499Met	1497/3111	1497/3111	499/1036	C.cajan_19600	Q9YHB5	Condensin complex subunit 3 (Chromosome assembly protein xCAP-G) (Chromosome-associated protein G) (Condensin subunit CAP-G) (Non-SMC condensin I complex subunit G)	ncapg capg	Xenopus laevis (African clawed frog)	Chain (1); Repeat (10); Sequence conflict (5)		SUBCELLULAR LOCATION: Nucleus {ECO:0000250}. Cytoplasm {ECO:0000250}. Chromosome {ECO:0000250}. Note=In interphase cells, the majority of the condensin complex is found in the cytoplasm, while a minority of the complex is associated with chromatin. A subpopulation of the complex however remains associated with chromosome foci in interphase cells. During mitosis, most of the condensin complex is a…	mitotic chromosome condensation		condensin complex; cytosol; nucleus	GO:0000796; GO:0005829; GO:0007076; GO:0005634					CND3 (condensin subunit 3) family	IPR011989;IPR016024;IPR027165;IPR025977;	xla:398088;
CcLG01	4645052	G	C	PRILA_dataset;ANN=C	Saxena et al. 2017b	intron_variant	MODIFIER	transcript	C.cajan_19640	protein_coding	3/4	c.171-1635C>G					C.cajan_19640	Q5RBK0	Gypsy retrotransposon integrase-like protein 1 (GIN-1)	GIN1	Pongo abelii (Sumatran orangutan) (Pongo pygmaeus abelii)	Chain (1); Domain (1)			DNA integration	nucleic acid binding		GO:0015074; GO:0003676						IPR001584;IPR012337;IPR015416;	pon:100190817;
CcLG01	7000443	T	C	PRILA_dataset;ANN=C	Saxena et al. 2017b	intergenic_region	MODIFIER	intergenic_region	GENE_CDS_CcLG01_6977933_6978607-GENE_CDS_CcLG01_7023999_7024442			n.7000443T>C					-	-	-	-	-	-	-	-	-	-	-	-	-	-	-	-
CcLG01	15259776	T	C	PRILA_dataset;ANN=C	Saxena et al. 2017b	synonymous_variant	LOW	transcript	C.cajan_20619	protein_coding	5/5	c.990T>C	p.Ser330Ser	990/1332	990/1332	330/443	C.cajan_20619	Q9ZWJ9	Two-component response regulator ARR2 (Receiver-like protein 5)	ARR2 ARP5 At4g16110 dl4095w FCAALL.297	Arabidopsis thaliana (Mouse-ear cress)	Chain (1); Compositional bias (1); DNA binding (1); Domain (1); Erroneous gene model prediction (2); Modified residue (1); Motif (1); Mutagenesis (1); Natural variant (4); Sequence caution (1); Sequence conflict (2)		SUBCELLULAR LOCATION: Nucleus {ECO:0000255|PROSITE-ProRule:PRU00625, ECO:0000269|PubMed:11135105, ECO:0000269|PubMed:11574878, ECO:0000269|PubMed:15282545}.	cellular response to cytokinin stimulus; cytokinin-activated signaling pathway; ethylene-activated signaling pathway; leaf senescence; phosphorelay response regulator activity; regulation of root meristem growth; regulation of seed growth; regulation of stomatal movement; response to cytokinin; response to ethylene; root development; sequence-specific DNA binding transcription factor activity; tr…	chromatin binding; DNA binding; phosphorelay response regulator activity; sequence-specific DNA binding transcription factor activity	nucleus	GO:0003677; GO:0071368; GO:0003682; GO:0009736; GO:0009873; GO:0010150; GO:0005634; GO:0000156; GO:0010082; GO:0080113; GO:0010119; GO:0009735; GO:0009723; GO:0048364; GO:0003700; GO:0006351			TISSUE SPECIFICITY: Detected in the whole plant. Predominantly expressed in pollen. {ECO:0000269|PubMed:11370868, ECO:0000269|PubMed:15173562, ECO:0000269|PubMed:9891419}.		ARR family, Type-B subfamily	IPR011006;IPR009057;IPR017930;IPR006447;IPR017053;IPR001005;IPR001789;	ath:AT4G16110;
CcLG01	15955083	G	C	PRILA_dataset;ANN=C	Saxena et al. 2017b	missense_variant	MODERATE	transcript	C.cajan_20694	protein_coding	2/2	c.268C>G	p.Leu90Val	268/1149	268/1149	90/382	C.cajan_20694	P10978	Retrovirus-related Pol polyprotein from transposon TNT 1-94 [Includes: Protease (EC 3.4.23.-); Reverse transcriptase (EC 2.7.7.49); Endonuclease]		Nicotiana tabacum (Common tobacco)	Active site (1); Chain (1); Domain (1); Zinc finger (1)			aspartic-type endopeptidase activity; DNA integration; endonuclease activity; RNA-directed DNA polymerase activity	aspartic-type endopeptidase activity; endonuclease activity; nucleic acid binding; RNA-directed DNA polymerase activity; zinc ion binding		GO:0015074; GO:0003964; GO:0004190; GO:0004519; GO:0003676; GO:0008270						IPR025724;IPR001584;IPR018061;IPR012337;IPR013103;IPR001878;
CcLG01	16007285	T	C	PRILA_dataset;ANN=C	Saxena et al. 2017b	intergenic_region	MODIFIER	intergenic_region	GENE_CDS_CcLG01_15991365_15991604-GENE_CDS_CcLG01_16011873_16012364			n.16007285T>C					-	-	-	-	-	-	-	-	-	-	-	-	-	-	-	-
CcLG01	16392860	T	C	PRILA_dataset;ANN=C	Saxena et al. 2017b	intron_variant	MODIFIER	transcript	C.cajan_20736	protein_coding	2/2	c.631-907T>C					C.cajan_20736	Q5XF03	Probable glycerol-3-phosphate acyltransferase 8 (EC 2.3.1.15)	GPAT8 At4g00400/At4g00410 F5I10.4/F5I10.5	Arabidopsis thaliana (Mouse-ear cress)	Chain (1); Erroneous gene model prediction (6); Motif (1); Sequence conflict (1); Transmembrane (3)	PATHWAY: Phospholipid metabolism; CDP-diacylglycerol biosynthesis; CDP-diacylglycerol from sn-glycerol 3-phosphate: step 1/3.	SUBCELLULAR LOCATION: Membrane {ECO:0000305}; Multi-pass membrane protein {ECO:0000305}.	CDP-diacylglycerol biosynthetic process; cutin biosynthetic process; dephosphorylation; glycerol-3-phosphate 2-O-acyltransferase activity; glycerol-3-phosphate O-acyltransferase activity; phosphatase activity	glycerol-3-phosphate 2-O-acyltransferase activity; glycerol-3-phosphate O-acyltransferase activity; phosphatase activity	endoplasmic reticulum; integral component of membrane	GO:0016024; GO:0010143; GO:0016311; GO:0005783; GO:0090447; GO:0004366; GO:0016021; GO:0016791				DOMAIN: The HXXXXD motif is essential for acyltransferase activity and may constitute the binding site for the phosphate moiety of the glycerol-3-phosphate. {ECO:0000250}.	GPAT/DAPAT family	IPR002123;	ath:AT4G00400;
CcLG01	16679449	T	C	PRILA_dataset;ANN=C	Saxena et al. 2017b	intergenic_region	MODIFIER	intergenic_region	GENE_CDS_CcLG01_16668941_16669080-GENE_CDS_CcLG01_16683112_16683228			n.16679449T>C					-	-	-	-	-	-	-	-	-	-	-	-	-	-	-	-
CcLG01	16982871	G	C	PRILA_dataset;ANN=C	Saxena et al. 2017b	intergenic_region	MODIFIER	intergenic_region	GENE_CDS_CcLG01_16974023_16975242-GENE_CDS_CcLG01_16991277_16991930			n.16982871G>C					-	-	-	-	-	-	-	-	-	-	-	-	-	-	-	-
CcLG01	17076379	T	C	PRILA_dataset;ANN=C	Saxena et al. 2017b	intron_variant	MODIFIER	transcript	C.cajan_20792	protein_coding	2/7	c.81-85A>G					C.cajan_20792	Q54GN8	Ribosome biogenesis protein NSA2 homolog	nsa2 DDB_G0290031	Dictyostelium discoideum (Slime mold)	Chain (1)		SUBCELLULAR LOCATION: Nucleus, nucleolus {ECO:0000250}.	rRNA processing		nucleus; ribonucleoprotein complex	GO:0005634; GO:0006364; GO:0030529					Ribosomal protein S8e family	IPR022309;	ddi:DDB_G0290031;
CcLG01	4374250	T	G	PRILA_dataset;ANN=G	Saxena et al. 2017b	intron_variant	MODIFIER	transcript	C.cajan_19609	protein_coding	3/4	c.966+369A>C					C.cajan_19609	Q43644	NADH dehydrogenase [ubiquinone] iron-sulfur protein 1, mitochondrial (EC 1.6.5.3) (EC 1.6.99.3) (76 kDa mitochondrial complex I subunit) (Complex I-76kD) (CI-76kD) (NADH-ubiquinone oxidoreductase 76 kDa subunit)		Solanum tuberosum (Potato)	Chain (1); Domain (2); Metal binding (12); Transit peptide (1)		SUBCELLULAR LOCATION: Mitochondrion inner membrane {ECO:0000250}. Note=Matrix and cytoplasmic side of the mitochondrial inner membrane. {ECO:0000250}.	ATP synthesis coupled electron transport; gravitropism; NADH dehydrogenase (ubiquinone) activity; photorespiration; proteasome core complex assembly; response to misfolded protein; response to oxidative stress; ubiquitin-dependent protein catabolic process	2 iron, 2 sulfur cluster binding; 4 iron, 4 sulfur cluster binding; electron carrier activity; metal ion binding; NADH dehydrogenase (ubiquinone) activity	chloroplast; mitochondrial respiratory chain complex I	GO:0051537; GO:0051539; GO:0042773; GO:0008137; GO:0009507; GO:0009055; GO:0009630; GO:0046872; GO:0005747; GO:0009853; GO:0080129; GO:0051788; GO:0006979; GO:0006511					Complex I 75 kDa subunit family	IPR001041;IPR012675;IPR006656;IPR006963;IPR000283;IPR010228;IPR019574;IPR015405;	sot:102594243;
CcLG01	14547029	T	G	PRILA_dataset;ANN=G	Saxena et al. 2017b	missense_variant	MODERATE	transcript	C.cajan_20552	protein_coding	2/4	c.1529T>G	p.Leu510Arg	1529/1878	1529/1878	510/625	C.cajan_20552	I1JKQ5	Uncharacterized protein		Glycine max (Soybean) (Glycine hispida)				oxidoreductase activity	oxidoreductase activity	chloroplast	GO:0009507; GO:0016491						IPR000415;	gmx:100791269;
CcLG01	15992147	A	G	PRILA_dataset;ANN=G	Saxena et al. 2017b	intron_variant	MODIFIER	transcript	C.cajan_20699	protein_coding	3/4	c.622-280T>C					C.cajan_20699	Q9S7C9	Putative DNA-binding protein ESCAROLA	ESC At1g20900 F9H16.12	Arabidopsis thaliana (Mouse-ear cress)	Chain (1); Compositional bias (3); DNA binding (1)			chromatin organization; leaf senescence; photomorphogenesis	AT DNA binding; double-stranded DNA binding	nucleus	GO:0003680; GO:0006325; GO:0003690; GO:0010150; GO:0005634; GO:0009640						IPR017956;IPR005175;IPR014476;	ath:AT1G20900;
CcLG01	16674016	A	G	PRILA_dataset;ANN=G	Saxena et al. 2017b	intron_variant	MODIFIER	transcript	C.cajan_20758	protein_coding	1/2	c.1472+2989T>C					C.cajan_20758	P92949	Ferric reduction oxidase 2 (AtFRO2) (EC 1.16.1.7) (Ferric-chelate reductase 2) (Protein FERRIC CHELATE REDUCTASE DEFECTIVE 1)	FRO2 FRD1 At1g01580 F22L4.12	Arabidopsis thaliana (Mouse-ear cress)	Chain (1); Compositional bias (2); Domain (2); Erroneous gene model prediction (1); Metal binding (4); Mutagenesis (1); Nucleotide binding (2); Topological domain (9); Transmembrane (8)		SUBCELLULAR LOCATION: Cell membrane {ECO:0000269|PubMed:16813577}; Multi-pass membrane protein {ECO:0000269|PubMed:16813577}.	ferric-chelate reductase activity; ion transport; iron chelate transport; iron ion homeostasis; response to bacterium	ferric-chelate reductase activity; metal ion binding	integral component of membrane; plasma membrane	GO:0000293; GO:0016021; GO:0006811; GO:0015688; GO:0055072; GO:0046872; GO:0005886; GO:0009617		INDUCTION: Circadian-regulation. Up-regulated in roots by iron deficiency, carbon monoxide and by treatment with glycine betaine. Down-regulated by zinc, cadmium and cytokinin. Not regulated by copper. {ECO:0000269|PubMed:10067892, ECO:0000269|PubMed:12805609, ECO:0000269|PubMed:14526117, ECO:0000269|PubMed:16362328, ECO:0000269|PubMed:18397377, ECO:0000269|PubMed:18513375, ECO:0000269|PubMed:200…	TISSUE SPECIFICITY: Expressed in the epidermal cells of the roots. High expression in lateral roots and root hairs. Detected in leaves, stems, siliques and in flowers in anthers and styles. {ECO:0000269|PubMed:10067892, ECO:0000269|PubMed:14526117, ECO:0000269|PubMed:16006655, ECO:0000269|PubMed:16362328, ECO:0000269|PubMed:16813577}.	DOMAIN: The C-terminus is probably located inside the membrane. {ECO:0000269|PubMed:16845482}.	Ferric reductase (FRE) family	IPR013112;IPR017927;IPR013130;IPR013121;IPR017938;	ath:AT1G01580;
CcLG01	7024565	A	T	PRILA_dataset;ANN=T	Saxena et al. 2017b	intergenic_region	MODIFIER	intergenic_region	GENE_CDS_CcLG01_7023999_7024442-GENE_CDS_CcLG01_7027531_7027731			n.7024565A>T					-	-	-	-	-	-	-	-	-	-	-	-	-	-	-	-
CcLG01	14862547	C	T	PRILA_dataset;ANN=T	Saxena et al. 2017b	intron_variant	MODIFIER	transcript	C.cajan_20582	protein_coding	1/5	c.63-226C>T					C.cajan_20582	O64645	MADS-box protein SOC1 (Agamous-like MADS-box protein AGL20) (Protein SUPPRESSOR OF CONSTANS OVEREXPRESSION 1)	SOC1 AGL20 At2g45660 F17K2.19	Arabidopsis thaliana (Mouse-ear cress)	Chain (1); Domain (2); Mutagenesis (3)		SUBCELLULAR LOCATION: Nucleus {ECO:0000255|PROSITE-ProRule:PRU00251, ECO:0000269|PubMed:18466303}. Cytoplasm {ECO:0000269|PubMed:18466303}. Note=Translocation from the cytoplasm to the nucleus in the presence of AGL24.	flower development; maintenance of inflorescence meristem identity; positive regulation of flower development; positive regulation of transcription, DNA-templated; protein import into nucleus, translocation; response to cold; response to gibberellin; sequence-specific DNA binding transcription factor activity; transcription, DNA-templated	DNA binding; sequence-specific DNA binding transcription factor activity; transcription factor binding	cytoplasm; nucleus	GO:0003677; GO:0005737; GO:0009908; GO:0010077; GO:0005634; GO:0009911; GO:0045893; GO:0000060; GO:0009409; GO:0009739; GO:0003700; GO:0008134; GO:0006351	DEVELOPMENTAL STAGE: Rapidly up-regulated in apical meristems during the transition to flowering. Transiently expressed in inflorescence meristem. Re-appears in stage 3 flowers, in the central dome that later will develop into stamens and carpels. {ECO:0000269|PubMed:19656343}.	INDUCTION: Up-regulated by gibberellins, vernalization and under long-day conditions. Gradual increase during vegetative growth. Induced by AGL24 at the shoot apex at the floral transitional stage. Repressed by SVP during the early stages of flower development. Inhibited by AP1 in emerging floral meristems. {ECO:0000269|PubMed:17428825, ECO:0000269|PubMed:18339670, ECO:0000269|PubMed:19656343}.	TISSUE SPECIFICITY: Widely expressed. Not found in the apical meristem of short-day grown plants in vegetative stage.			IPR002487;IPR002100;	ath:AT2G45660;
CcLG01	16676442	C	T	PRILA_dataset;ANN=T	Saxena et al. 2017b	intron_variant	MODIFIER	transcript	C.cajan_20758	protein_coding	1/2	c.1472+563G>A					C.cajan_20758	P92949	Ferric reduction oxidase 2 (AtFRO2) (EC 1.16.1.7) (Ferric-chelate reductase 2) (Protein FERRIC CHELATE REDUCTASE DEFECTIVE 1)	FRO2 FRD1 At1g01580 F22L4.12	Arabidopsis thaliana (Mouse-ear cress)	Chain (1); Compositional bias (2); Domain (2); Erroneous gene model prediction (1); Metal binding (4); Mutagenesis (1); Nucleotide binding (2); Topological domain (9); Transmembrane (8)		SUBCELLULAR LOCATION: Cell membrane {ECO:0000269|PubMed:16813577}; Multi-pass membrane protein {ECO:0000269|PubMed:16813577}.	ferric-chelate reductase activity; ion transport; iron chelate transport; iron ion homeostasis; response to bacterium	ferric-chelate reductase activity; metal ion binding	integral component of membrane; plasma membrane	GO:0000293; GO:0016021; GO:0006811; GO:0015688; GO:0055072; GO:0046872; GO:0005886; GO:0009617		INDUCTION: Circadian-regulation. Up-regulated in roots by iron deficiency, carbon monoxide and by treatment with glycine betaine. Down-regulated by zinc, cadmium and cytokinin. Not regulated by copper. {ECO:0000269|PubMed:10067892, ECO:0000269|PubMed:12805609, ECO:0000269|PubMed:14526117, ECO:0000269|PubMed:16362328, ECO:0000269|PubMed:18397377, ECO:0000269|PubMed:18513375, ECO:0000269|PubMed:200…	TISSUE SPECIFICITY: Expressed in the epidermal cells of the roots. High expression in lateral roots and root hairs. Detected in leaves, stems, siliques and in flowers in anthers and styles. {ECO:0000269|PubMed:10067892, ECO:0000269|PubMed:14526117, ECO:0000269|PubMed:16006655, ECO:0000269|PubMed:16362328, ECO:0000269|PubMed:16813577}.	DOMAIN: The C-terminus is probably located inside the membrane. {ECO:0000269|PubMed:16845482}.	Ferric reductase (FRE) family	IPR013112;IPR017927;IPR013130;IPR013121;IPR017938;	ath:AT1G01580;
CcLG01	16954046	C	T	PRILA_dataset;ANN=T	Saxena et al. 2017b	synonymous_variant	LOW	transcript	C.cajan_20783	protein_coding	9/10	c.6192G>A	p.Gly2064Gly	6192/7404	6192/7404	2064/2467	C.cajan_20783	O81825	Probable disease resistance protein At4g27220	At4g27220 M4I22.30	Arabidopsis thaliana (Mouse-ear cress)	Chain (1); Coiled coil (2); Domain (1); Nucleotide binding (1); Repeat (8)			defense response	ADP binding; ATP binding		GO:0043531; GO:0005524; GO:0006952				DOMAIN: The LRR repeats probably act as specificity determinant of pathogen recognition. {ECO:0000250}.	Disease resistance NB-LRR family	IPR001611;IPR002182;IPR027417;	ath:AT4G27220;
CcLG01	16960959	G	T	PRILA_dataset;ANN=T	Saxena et al. 2017b	missense_variant	MODERATE	transcript	C.cajan_20783	protein_coding	6/10	c.4289C>A	p.Ala1430Glu	4289/7404	4289/7404	1430/2467	C.cajan_20783	O81825	Probable disease resistance protein At4g27220	At4g27220 M4I22.30	Arabidopsis thaliana (Mouse-ear cress)	Chain (1); Coiled coil (2); Domain (1); Nucleotide binding (1); Repeat (8)			defense response	ADP binding; ATP binding		GO:0043531; GO:0005524; GO:0006952				DOMAIN: The LRR repeats probably act as specificity determinant of pathogen recognition. {ECO:0000250}.	Disease resistance NB-LRR family	IPR001611;IPR002182;IPR027417;	ath:AT4G27220;
CcLG01	17195031	A	T	PRILA_dataset;ANN=T	Saxena et al. 2017b	missense_variant	MODERATE	transcript	C.cajan_20810	protein_coding	1/4	c.96T>A	p.His32Gln	96/1122	96/1122	32/373	C.cajan_20810	Q8VZL4	Mechanosensitive ion channel protein 1, mitochondrial (Mechanosensitive channel of small conductance-like 1) (MscS-Like protein 1)	MSL1 At4g00290 A_IG005I10.9 F5I10.9	Arabidopsis thaliana (Mouse-ear cress)	Chain (1); Erroneous gene model prediction (3); Transit peptide (1); Transmembrane (5)		SUBCELLULAR LOCATION: Mitochondrion membrane {ECO:0000305}; Multi-pass membrane protein {ECO:0000305}.	ion transport; transmembrane transport		chloroplast; chloroplast envelope; integral component of membrane; mitochondrion	GO:0009507; GO:0009941; GO:0016021; GO:0006811; GO:0005739; GO:0055085					MscS (TC 1.A.23) family	IPR010920;IPR006685;IPR011014;	ath:AT4G00290;
CcLG01	17209526	C	T	PRILA_dataset;ANN=T	Saxena et al. 2017b	missense_variant	MODERATE	transcript	C.cajan_20811	protein_coding	2/3	c.989C>T	p.Pro330Leu	989/1494	989/1494	330/497	C.cajan_20811	Q8JHF2	Beta-1,3-N-acetylglucosaminyltransferase lunatic fringe (EC 2.4.1.222) (O-fucosylpeptide 3-beta-N-acetylglucosaminyltransferase)	lfng	Danio rerio (Zebrafish) (Brachydanio rerio)	Active site (1); Binding site (2); Chain (1); Disulfide bond (3); Glycosylation (2); Metal binding (2); Sequence conflict (6); Site (1); Topological domain (2); Transmembrane (1)		SUBCELLULAR LOCATION: Golgi apparatus membrane {ECO:0000250}; Single-pass type II membrane protein {ECO:0000250}.	hypochord development; negative regulation of neuron differentiation; Notch signaling pathway; O-fucosylpeptide 3-beta-N-acetylglucosaminyltransferase activity; pattern specification process	metal ion binding; O-fucosylpeptide 3-beta-N-acetylglucosaminyltransferase activity	integral component of Golgi membrane	GO:0007219; GO:0033829; GO:0055016; GO:0030173; GO:0046872; GO:0045665; GO:0007389	DEVELOPMENTAL STAGE: Expressed both maternally and throughout the zygotic stages, with highest expression at the bud stage. No evidence for a cyclic pattern of expression in the presomitic mesoderm during somitogenesis. Expressed weakly at the epiboly stage (4.5 hours) throughout the blastoderm. Expression clears from marginal region and localizes to the epiblast cells of the animal pole. As gast…		TISSUE SPECIFICITY: In the embryo, expressed along the A-P axis of the neural tube, within the lateral plate mesoderm, in the presomitic mesoderm and the somites, in specific rhombomeres of the hindbrain (even-numbered rhombomeres) and in the otic vesicles. {ECO:0000269|PubMed:11429294, ECO:0000269|PubMed:15376327}.		Glycosyltransferase 31 family	IPR017374;IPR003378;	dre:30158;
CcLG01	17349149	C	T	PRILA_dataset;ANN=T	Saxena et al. 2017b	intron_variant	MODIFIER	transcript	C.cajan_20827	protein_coding	2/2	c.381-1297G>A					C.cajan_20827	Q6GP89	Protein LSM12 homolog	lsm12	Xenopus laevis (African clawed frog)	Chain (1)											LSM12 family	IPR019181;	xla:444151;
CcLG01	17366796	G	T	PRILA_dataset;ANN=T	Saxena et al. 2017b	intron_variant	MODIFIER	transcript	C.cajan_20830	protein_coding	1/1	c.387-293C>A					C.cajan_20830	Q8S9H7	Transcription factor DIVARICATA	DIVARICATA	Antirrhinum majus (Garden snapdragon)	Chain (1); DNA binding (1); Domain (2)		SUBCELLULAR LOCATION: Nucleus {ECO:0000255|PROSITE-ProRule:PRU00624, ECO:0000255|PROSITE-ProRule:PRU00625}.	determination of dorsal/ventral asymmetry; flower development; regulation of transcription, DNA-templated; transcription, DNA-templated	chromatin binding; DNA binding	nucleus	GO:0003677; GO:0003682; GO:0048262; GO:0009908; GO:0005634; GO:0006355; GO:0006351	DEVELOPMENTAL STAGE: Detected in the apical inflorescence meristem, in bract primordia arising in its periphery and in floral meristems produced in the axils of bracts (stages 0-3). From stage 3 to stage 8, detected in all floral organs irrespective of their dorsoventral positions. From stage 9, barely detectable in bracts, sepals, and stamens. In the corolla, however, expression was maintained a…					IPR009057;IPR017930;IPR006447;IPR001005;IPR017884;
CcLG01	16872332	G	A	PRILC_dataset;ANN=A	Saxena et al. 2017a	synonymous_variant	LOW	transcript	C.cajan_20776	protein_coding	4/10	c.534G>A	p.Thr178Thr	534/1512	534/1512	178/503	C.cajan_20776	K7MEZ9	Uncharacterized protein		Glycine max (Soybean) (Glycine hispida)					zinc ion binding		GO:0008270						IPR001841;IPR013083;	gmx:100812811;
CcLG01	1967122	G	C	PRILC_dataset;ANN=C	Saxena et al. 2017a	intergenic_region	MODIFIER	intergenic_region	GENE_CDS_CcLG01_1960513_1960969-GENE_CDS_CcLG01_1975656_1975847			n.1967122G>C					-	-	-	-	-	-	-	-	-	-	-	-	-	-	-	-
CcLG01	5072681	T	C	PRILC_dataset;ANN=C	Saxena et al. 2017a	synonymous_variant	LOW	transcript	C.cajan_19679	protein_coding	3/5	c.195T>C	p.His65His	195/1164	195/1164	65/387	C.cajan_19679	Q9M8R4	Protein DJ-1 homolog D (AtDJ1D) (Lactoylglutathione lyase DJ1D) (EC 4.4.1.5)	DJ1D At3g02720 F13E7.34	Arabidopsis thaliana (Mouse-ear cress)	Active site (4); Beta strand (20); Chain (1); Domain (2); Helix (21); Modified residue (2); Mutagenesis (8); Turn (2)			glyoxalase III activity; hydrolase activity, acting on glycosyl bonds; lactate biosynthetic process; lactoylglutathione lyase activity; response to stress	glyoxalase III activity; hydrolase activity, acting on glycosyl bonds; lactoylglutathione lyase activity		GO:0019172; GO:0016798; GO:0019249; GO:0004462; GO:0006950					Peptidase C56 family	IPR029062;IPR006286;IPR002818;	ath:AT3G02720;
CcLG01	9091205	T	C	PRILC_dataset;ANN=C	Saxena et al. 2017a	intergenic_region	MODIFIER	intergenic_region	GENE_CDS_CcLG01_9089714_9090223-GENE_CDS_CcLG01_9091342_9092211			n.9091205T>C					-	-	-	-	-	-	-	-	-	-	-	-	-	-	-	-
CcLG01	1828645	A	G	PRILC_dataset;ANN=G	Saxena et al. 2017a	missense_variant	MODERATE	transcript	C.cajan_19365	protein_coding	1/3	c.562A>G	p.Ile188Val	562/963	562/963	188/320	C.cajan_19365	Q8L9C4	Very-long-chain 3-oxoacyl-CoA reductase 1 (EC 1.1.1.330) (Beta-ketoacyl reductase 1) (AtKCR1) (Protein GLOSSY 8) (gl8At)	KCR1 At-YBR159 GL8 At1g67730 F12A21.31	Arabidopsis thaliana (Mouse-ear cress)	Active site (1); Binding site (1); Chain (1); Erroneous initiation (1); Nucleotide binding (1); Sequence conflict (5); Transmembrane (1)	PATHWAY: Lipid metabolism; fatty acid biosynthesis.	SUBCELLULAR LOCATION: Endoplasmic reticulum membrane {ECO:0000269|PubMed:19439572}; Single-pass membrane protein {ECO:0000269|PubMed:19439572}.	acetoacetyl-CoA reductase activity; embryo development ending in seed dormancy; ketoreductase activity; very long-chain fatty acid biosynthetic process	acetoacetyl-CoA reductase activity; ketoreductase activity	endoplasmic reticulum; integral component of membrane; membrane	GO:0018454; GO:0009793; GO:0005783; GO:0016021; GO:0045703; GO:0016020; GO:0042761	DEVELOPMENTAL STAGE: Expressed in embryos of different stages and young developing seedlings, but absent from mature seeds. {ECO:0000269|PubMed:19439572}.		TISSUE SPECIFICITY: Expressed in green siliques, flowers, inflorescence stems, leaves and roots. {ECO:0000269|PubMed:19439572}.		Short-chain dehydrogenases/reductases (SDR) family	IPR002198;IPR002347;IPR016040;IPR020904;	ath:AT1G67730;
CcLG01	3855756	T	G	PRILC_dataset;ANN=G	Saxena et al. 2017a	intergenic_region	MODIFIER	intergenic_region	GENE_CDS_CcLG01_3817487_3817609-GENE_CDS_CcLG01_3863356_3864165			n.3855756T>G					-	-	-	-	-	-	-	-	-	-	-	-	-	-	-	-
CcLG01	4337726	A	G	PRILC_dataset;ANN=G	Saxena et al. 2017a	intergenic_region	MODIFIER	intergenic_region	GENE_CDS_CcLG01_4335569_4336735-GENE_CDS_CcLG01_4366647_4366889			n.4337726A>G					-	-	-	-	-	-	-	-	-	-	-	-	-	-	-	-
CcLG01	4371751	A	G	PRILC_dataset;ANN=G	Saxena et al. 2017a	synonymous_variant	LOW	transcript	C.cajan_19609	protein_coding	5/5	c.1911T>C	p.Cys637Cys	1911/2241	1911/2241	637/746	C.cajan_19609	Q43644	NADH dehydrogenase [ubiquinone] iron-sulfur protein 1, mitochondrial (EC 1.6.5.3) (EC 1.6.99.3) (76 kDa mitochondrial complex I subunit) (Complex I-76kD) (CI-76kD) (NADH-ubiquinone oxidoreductase 76 kDa subunit)		Solanum tuberosum (Potato)	Chain (1); Domain (2); Metal binding (12); Transit peptide (1)		SUBCELLULAR LOCATION: Mitochondrion inner membrane {ECO:0000250}. Note=Matrix and cytoplasmic side of the mitochondrial inner membrane. {ECO:0000250}.	ATP synthesis coupled electron transport; gravitropism; NADH dehydrogenase (ubiquinone) activity; photorespiration; proteasome core complex assembly; response to misfolded protein; response to oxidative stress; ubiquitin-dependent protein catabolic process	2 iron, 2 sulfur cluster binding; 4 iron, 4 sulfur cluster binding; electron carrier activity; metal ion binding; NADH dehydrogenase (ubiquinone) activity	chloroplast; mitochondrial respiratory chain complex I	GO:0051537; GO:0051539; GO:0042773; GO:0008137; GO:0009507; GO:0009055; GO:0009630; GO:0046872; GO:0005747; GO:0009853; GO:0080129; GO:0051788; GO:0006979; GO:0006511					Complex I 75 kDa subunit family	IPR001041;IPR012675;IPR006656;IPR006963;IPR000283;IPR010228;IPR019574;IPR015405;	sot:102594243;
CcLG01	4394200	C	G	PRILC_dataset;ANN=G	Saxena et al. 2017a	missense_variant	MODERATE	transcript	C.cajan_19614	protein_coding	3/7	c.204G>C	p.Lys68Asn	204/546	204/546	68/181	C.cajan_19614	Q53YF3	Signal peptidase complex subunit 3B (EC 3.4.-.-) (Microsomal signal peptidase 22 kDa subunit) (SPC22) (SPase 22 kDa subunit)	At5g27430 F21A20.140	Arabidopsis thaliana (Mouse-ear cress)	Chain (1); Glycosylation (3); Topological domain (2); Transmembrane (1)		SUBCELLULAR LOCATION: Microsome membrane {ECO:0000305}; Single-pass type II membrane protein {ECO:0000305}. Endoplasmic reticulum membrane {ECO:0000305}; Single-pass type II membrane protein {ECO:0000305}.	peptidase activity; signal peptide processing	peptidase activity	cell wall; integral component of membrane; signal peptidase complex	GO:0005618; GO:0016021; GO:0008233; GO:0005787; GO:0006465					SPCS3 family	IPR007653;	ath:AT5G27430;
CcLG01	5093471	A	G	PRILC_dataset;ANN=G	Saxena et al. 2017a	synonymous_variant	LOW	transcript	C.cajan_19681	protein_coding	1/7	c.168T>C	p.Cys56Cys	168/1419	168/1419	56/472	C.cajan_19681	Q9CAL2	Cysteine-rich receptor-like protein kinase 3 (Cysteine-rich RLK3) (EC 2.7.11.-)	CRK3 At1g70530 F24J13.10	Arabidopsis thaliana (Mouse-ear cress)	Active site (1); Binding site (1); Chain (1); Domain (3); Glycosylation (10); Modified residue (1); Nucleotide binding (1); Signal peptide (1); Topological domain (2); Transmembrane (1)		SUBCELLULAR LOCATION: Membrane {ECO:0000305}; Single-pass membrane protein {ECO:0000305}.	protein serine/threonine kinase activity	ATP binding; protein serine/threonine kinase activity	integral component of membrane; plasma membrane	GO:0005524; GO:0016021; GO:0005886; GO:0004674					Protein kinase superfamily, Ser/Thr protein kinase family, CRK subfamily	IPR013320;IPR002902;IPR011009;IPR000719;IPR017441;IPR008271;	ath:AT1G70530;
CcLG01	5093650	T	G	PRILC_dataset;ANN=G	Saxena et al. 2017a	intergenic_region	MODIFIER	intergenic_region	GENE_CDS_CcLG01_5088374_5088673-GENE_CDS_CcLG01_5117620_5117790			n.5093650T>G					-	-	-	-	-	-	-	-	-	-	-	-	-	-	-	-
CcLG01	9160801	C	G	PRILC_dataset;ANN=G	Saxena et al. 2017a	intergenic_region	MODIFIER	intergenic_region	GENE_CDS_CcLG01_9155723_9156088-GENE_CDS_CcLG01_9163116_9163924			n.9160801C>G					-	-	-	-	-	-	-	-	-	-	-	-	-	-	-	-
CcLG01	16870686	T	G	PRILC_dataset;ANN=G	Saxena et al. 2017a	synonymous_variant	LOW	transcript	C.cajan_20776	protein_coding	2/10	c.147T>G	p.Ser49Ser	147/1512	147/1512	49/503	C.cajan_20776	K7MEZ9	Uncharacterized protein		Glycine max (Soybean) (Glycine hispida)					zinc ion binding		GO:0008270						IPR001841;IPR013083;	gmx:100812811;
CcLG01	523445	C	T	PRILC_dataset;ANN=T	Saxena et al. 2017a	intergenic_region	MODIFIER	intergenic_region	GENE_CDS_CcLG01_517622_517761-GENE_CDS_CcLG01_534084_534478			n.523445C>T					-	-	-	-	-	-	-	-	-	-	-	-	-	-	-	-
CcLG01	1563582	C	T	PRILC_dataset;ANN=T	Saxena et al. 2017a	missense_variant	MODERATE	transcript	C.cajan_19327	protein_coding	6/6	c.1616C>T	p.Thr539Met	1616/2268	1616/2268	539/755	C.cajan_19327	O48700	U-box domain-containing protein 6 (EC 6.3.2.-) (Plant U-box protein 6)	PUB6 At1g24330 F3I6.27	Arabidopsis thaliana (Mouse-ear cress)	Chain (1); Domain (1); Erroneous gene model prediction (1); Repeat (5)	PATHWAY: Protein modification; protein ubiquitination.		ligase activity; ubiquitin-protein transferase activity	ligase activity; ubiquitin-protein transferase activity	chloroplast	GO:0009507; GO:0016874; GO:0004842						IPR011989;IPR016024;IPR000225;IPR003613;IPR013083;	ath:AT1G24330;
CcLG01	4915905	C	T	PRILC_dataset;ANN=T	Saxena et al. 2017a	intergenic_region	MODIFIER	intergenic_region	GENE_CDS_CcLG01_4902498_4902615-GENE_CDS_CcLG01_4921085_4922818			n.4915905C>T					-	-	-	-	-	-	-	-	-	-	-	-	-	-	-	-
CcLG02	11170011	A	AACT	InDel;ANN=AACT	Singh et al. 2017	intergenic_region	MODIFIER	intergenic_region	GENE_CDS_CcLG02_11152820_11153625-GENE_CDS_CcLG02_11171905_11173391			n.11170011_11170012insACT					-	-	-	-	-	-	-	-	-	-	-	-	-	-	-	-
CcLG02	7036901	A	AAT	InDel;ANN=AAT	Singh et al. 2017	intergenic_region	MODIFIER	intergenic_region	GENE_CDS_CcLG02_7021903_7022258-GENE_CDS_CcLG02_7041101_7041278			n.7036901_7036902insAT					-	-	-	-	-	-	-	-	-	-	-	-	-	-	-	-
CcLG02	6977377	A	AATAT	InDel;ANN=AATAT	Singh et al. 2017	intergenic_region	MODIFIER	intergenic_region	GENE_CDS_CcLG02_6963417_6963745-GENE_CDS_CcLG02_6978391_6978514			n.6977377_6977378insATAT					-	-	-	-	-	-	-	-	-	-	-	-	-	-	-	-
CcLG02	12118078	A	ACT	InDel;ANN=ACT	Singh et al. 2017	intergenic_region	MODIFIER	intergenic_region	GENE_CDS_CcLG02_12098580_12098885-GENE_CDS_CcLG02_12118712_12118929			n.12118078_12118079insCT					-	-	-	-	-	-	-	-	-	-	-	-	-	-	-	-
CcLG02	2854526	A	AT	InDel;ANN=AT	Singh et al. 2017	intergenic_region	MODIFIER	intergenic_region	GENE_CDS_CcLG02_2847976_2848542-GENE_CDS_CcLG02_2877221_2877884			n.2854526_2854527insT					-	-	-	-	-	-	-	-	-	-	-	-	-	-	-	-
CcLG02	809519	CT	C	InDel;ANN=C	Singh et al. 2017	intron_variant	MODIFIER	transcript	C.cajan_04591	protein_coding	1/2	c.420+251delT					C.cajan_04591	Q9M8K6	Transcription factor MUTE (Basic helix-loop-helix protein 45) (AtbHLH45) (bHLH 45) (Transcription factor EN 20) (bHLH transcription factor bHLH045)	MUTE BHLH45 EN20 At3g06120 F28L1.6	Arabidopsis thaliana (Mouse-ear cress)	Chain (1); Domain (1); Erroneous termination (1)		SUBCELLULAR LOCATION: Nucleus {ECO:0000255|PROSITE-ProRule:PRU00981, ECO:0000269|PubMed:17183267}.	epidermal cell differentiation; sequence-specific DNA binding transcription factor activity; stomatal complex development; transcription, DNA-templated	DNA binding; sequence-specific DNA binding transcription factor activity	nucleus	GO:0003677; GO:0009913; GO:0005634; GO:0003700; GO:0010374; GO:0006351	DEVELOPMENTAL STAGE: Strongly expressed in meristemoids and at lower levels in guard mother cells (GMCs) and guard cells. {ECO:0000269|PubMed:17183265, ECO:0000269|PubMed:17183267}.	INDUCTION: By UV, flagellin, and jasmonic acid (JA) treatments. {ECO:0000269|PubMed:12679534}.	TISSUE SPECIFICITY: Leaf epidermis and flowers. {ECO:0000269|PubMed:12679534, ECO:0000269|PubMed:17183265}.			IPR011598;	ath:AT3G06120;
CcLG02	1150852	CA	C	InDel;ANN=C	Singh et al. 2017	intergenic_region	MODIFIER	intergenic_region	GENE_CDS_CcLG02_1144057_1145121-GENE_CDS_CcLG02_1154634_1155626			n.1150853delA					-	-	-	-	-	-	-	-	-	-	-	-	-	-	-	-
CcLG02	10360470	CT	C	InDel;ANN=C	Singh et al. 2017	intergenic_region	MODIFIER	intergenic_region	GENE_CDS_CcLG02_10334779_10335563-GENE_CDS_CcLG02_10360566_10360670			n.10360471delT					-	-	-	-	-	-	-	-	-	-	-	-	-	-	-	-
CcLG02	7036886	C	CA	InDel;ANN=CA	Singh et al. 2017	intergenic_region	MODIFIER	intergenic_region	GENE_CDS_CcLG02_7021903_7022258-GENE_CDS_CcLG02_7041101_7041278			n.7036886_7036887insA					-	-	-	-	-	-	-	-	-	-	-	-	-	-	-	-
CcLG02	7890712	C	CA	InDel;ANN=CA	Singh et al. 2017	intergenic_region	MODIFIER	intergenic_region	GENE_CDS_CcLG02_7870664_7872001-GENE_CDS_CcLG02_7892375_7892752			n.7890712_7890713insA					-	-	-	-	-	-	-	-	-	-	-	-	-	-	-	-
CcLG02	11275851	C	CA	InDel;ANN=CA	Singh et al. 2017	intergenic_region	MODIFIER	intergenic_region	GENE_CDS_CcLG02_11263960_11264256-GENE_CDS_CcLG02_11284023_11284727			n.11275851_11275852insA					-	-	-	-	-	-	-	-	-	-	-	-	-	-	-	-
CcLG02	975920	C	CATATATATATAT	InDel;ANN=CATATATATATAT	Singh et al. 2017	intergenic_region	MODIFIER	intergenic_region	GENE_CDS_CcLG02_959310_959869-GENE_CDS_CcLG02_982501_982719			n.975920_975921insATATATATATAT					-	-	-	-	-	-	-	-	-	-	-	-	-	-	-	-
CcLG02	6998337	C	CTA	InDel;ANN=CTA	Singh et al. 2017	intergenic_region	MODIFIER	intergenic_region	GENE_CDS_CcLG02_6995346_6995546-GENE_CDS_CcLG02_7003648_7003842			n.6998337_6998338insTA					-	-	-	-	-	-	-	-	-	-	-	-	-	-	-	-
CcLG02	7095921	G	GA	InDel;ANN=GA	Singh et al. 2017	intergenic_region	MODIFIER	intergenic_region	GENE_CDS_CcLG02_7093666_7093798-GENE_CDS_CcLG02_7099474_7099692			n.7095921_7095922insA					-	-	-	-	-	-	-	-	-	-	-	-	-	-	-	-
CcLG02	1127802	G	GT	InDel;ANN=GT	Singh et al. 2017	intergenic_region	MODIFIER	intergenic_region	GENE_CDS_CcLG02_1114681_1115529-GENE_CDS_CcLG02_1128403_1129515			n.1127802_1127803insT					-	-	-	-	-	-	-	-	-	-	-	-	-	-	-	-
CcLG02	7007792	T	TA	InDel;ANN=TA	Singh et al. 2017	intergenic_region	MODIFIER	intergenic_region	GENE_CDS_CcLG02_7003648_7003842-GENE_CDS_CcLG02_7021903_7022258			n.7007792_7007793insA					-	-	-	-	-	-	-	-	-	-	-	-	-	-	-	-
CcLG02	6963219	T	TTCACATCTCACATC	InDel;ANN=TTCACATCTCACATC	Singh et al. 2017	intergenic_region	MODIFIER	intergenic_region	GENE_CDS_CcLG02_6954366_6955006-GENE_CDS_CcLG02_6963417_6963745			n.6963219_6963220insTCACATCTCACATC					-	-	-	-	-	-	-	-	-	-	-	-	-	-	-	-
CcLG02	25129029	G	A	NS_FW_SMD;ANN=A	Singh et al. 2016	missense_variant	MODERATE	transcript	C.cajan_06827	protein_coding	4/10	c.1087C>T	p.Pro363Ser	1087/2424	1087/2424	363/807	C.cajan_06827	I1LBD1	Uncharacterized protein		Glycine max (Soybean) (Glycine hispida)														gmx:100819423;
CcLG02	25521712	G	A	NS_FW_SMD;ANN=A	Singh et al. 2016	missense_variant	MODERATE	transcript	C.cajan_06871	protein_coding	1/2	c.25G>A	p.Ala9Thr	25/1581	25/1581	9/526	C.cajan_06871	Q8RXK7	Probable pectinesterase/pectinesterase inhibitor 41 [Includes: Pectinesterase inhibitor 41 (Pectin methylesterase inhibitor 41); Pectinesterase 41 (PE 41) (EC 3.1.1.11) (AtPMEpcrB) (Pectin methylesterase 41) (AtPME41)]	PME41 ARATH41 At4g02330 T14P8.14	Arabidopsis thaliana (Mouse-ear cress)	Active site (2); Binding site (4); Chain (1); Compositional bias (1); Disulfide bond (1); Glycosylation (13); Region (2); Sequence conflict (2); Signal peptide (1); Site (1)	PATHWAY: Glycan metabolism; pectin degradation; 2-dehydro-3-deoxy-D-gluconate from pectin: step 1/5.	SUBCELLULAR LOCATION: Secreted, cell wall {ECO:0000250}.	aspartyl esterase activity; cell wall modification; enzyme inhibitor activity; pectin catabolic process; pectinesterase activity; response to brassinosteroid; response to cold; response to fungus	aspartyl esterase activity; enzyme inhibitor activity; pectinesterase activity	cell wall; extracellular region	GO:0045330; GO:0005618; GO:0042545; GO:0004857; GO:0005576; GO:0045490; GO:0030599; GO:0009741; GO:0009409; GO:0009620	DEVELOPMENTAL STAGE: Expressed throughout silique development. {ECO:0000269|PubMed:16622707}.		TISSUE SPECIFICITY: Expressed in flowers, siliques, floral stems and rosettes leaves. {ECO:0000269|PubMed:16622707, ECO:0000269|PubMed:9767082}.		PMEI family; Pectinesterase family	IPR012334;IPR011050;IPR018040;IPR000070;IPR006501;	ath:AT4G02330;
CcLG02	25523315	T	A	NS_FW_SMD;ANN=A	Singh et al. 2016	missense_variant	MODERATE	transcript	C.cajan_06871	protein_coding	2/2	c.1126T>A	p.Leu376Met	1126/1581	1126/1581	376/526	C.cajan_06871	Q8RXK7	Probable pectinesterase/pectinesterase inhibitor 41 [Includes: Pectinesterase inhibitor 41 (Pectin methylesterase inhibitor 41); Pectinesterase 41 (PE 41) (EC 3.1.1.11) (AtPMEpcrB) (Pectin methylesterase 41) (AtPME41)]	PME41 ARATH41 At4g02330 T14P8.14	Arabidopsis thaliana (Mouse-ear cress)	Active site (2); Binding site (4); Chain (1); Compositional bias (1); Disulfide bond (1); Glycosylation (13); Region (2); Sequence conflict (2); Signal peptide (1); Site (1)	PATHWAY: Glycan metabolism; pectin degradation; 2-dehydro-3-deoxy-D-gluconate from pectin: step 1/5.	SUBCELLULAR LOCATION: Secreted, cell wall {ECO:0000250}.	aspartyl esterase activity; cell wall modification; enzyme inhibitor activity; pectin catabolic process; pectinesterase activity; response to brassinosteroid; response to cold; response to fungus	aspartyl esterase activity; enzyme inhibitor activity; pectinesterase activity	cell wall; extracellular region	GO:0045330; GO:0005618; GO:0042545; GO:0004857; GO:0005576; GO:0045490; GO:0030599; GO:0009741; GO:0009409; GO:0009620	DEVELOPMENTAL STAGE: Expressed throughout silique development. {ECO:0000269|PubMed:16622707}.		TISSUE SPECIFICITY: Expressed in flowers, siliques, floral stems and rosettes leaves. {ECO:0000269|PubMed:16622707, ECO:0000269|PubMed:9767082}.		PMEI family; Pectinesterase family	IPR012334;IPR011050;IPR018040;IPR000070;IPR006501;	ath:AT4G02330;
CcLG02	25525257	T	A	NS_FW_SMD;ANN=A	Singh et al. 2016	missense_variant	MODERATE	transcript	C.cajan_06872	protein_coding	1/2	c.17T>A	p.Val6Glu	17/1755	17/1755	6/584	C.cajan_06872	Q8GX86	Probable pectinesterase/pectinesterase inhibitor 21 [Includes: Pectinesterase inhibitor 21 (Pectin methylesterase inhibitor 21); Pectinesterase 21 (PE 21) (EC 3.1.1.11) (Pectin methylesterase 21) (AtPME21)]	PME21 ARATH21 At3g05610 F18C1.12	Arabidopsis thaliana (Mouse-ear cress)	Active site (2); Binding site (4); Chain (1); Compositional bias (2); Disulfide bond (1); Glycosylation (6); Region (2); Sequence conflict (6); Site (1); Transmembrane (1)	PATHWAY: Glycan metabolism; pectin degradation; 2-dehydro-3-deoxy-D-gluconate from pectin: step 1/5.	SUBCELLULAR LOCATION: Membrane {ECO:0000305}; Single-pass membrane protein {ECO:0000305}.	aspartyl esterase activity; cell wall modification; enzyme inhibitor activity; pectin catabolic process; pectinesterase activity	aspartyl esterase activity; enzyme inhibitor activity; pectinesterase activity	cell wall; integral component of membrane	GO:0045330; GO:0005618; GO:0042545; GO:0004857; GO:0016021; GO:0045490; GO:0030599			TISSUE SPECIFICITY: Expressed in flower buds. {ECO:0000269|PubMed:16622707}.		PMEI family; Pectinesterase family	IPR012334;IPR011050;IPR000070;IPR006501;	ath:AT3G05610;
CcLG02	25534213	G	A	NS_FW_SMD;ANN=A	Singh et al. 2016	missense_variant	MODERATE	transcript	C.cajan_06873	protein_coding	3/3	c.959G>A	p.Ser320Asn	959/969	959/969	320/322	C.cajan_06873	Q6Q2C2	Bifunctional epoxide hydrolase 2 [Includes: Cytosolic epoxide hydrolase 2 (CEH) (EC 3.3.2.10) (Epoxide hydratase) (Soluble epoxide hydrolase) (SEH); Lipid-phosphate phosphatase (EC 3.1.3.76)]	EPHX2	Sus scrofa (Pig)	Active site (3); Binding site (1); Chain (1); Lipidation (1); Metal binding (3); Modified residue (7); Motif (1); Region (3)		SUBCELLULAR LOCATION: Cytoplasm {ECO:0000250}. Peroxisome {ECO:0000250}.	10-hydroxy-9-(phosphonooxy)octadecanoate phosphatase activity; aromatic compound catabolic process; epoxide hydrolase activity; lipid phosphatase activity; phospholipid dephosphorylation; response to toxic substance	10-hydroxy-9-(phosphonooxy)octadecanoate phosphatase activity; epoxide hydrolase activity; lipid phosphatase activity; magnesium ion binding	peroxisome	GO:0033885; GO:0019439; GO:0004301; GO:0042577; GO:0000287; GO:0005777; GO:0046839; GO:0009636				DOMAIN: The N-terminal domain has phosphatase activity. The C-terminal domain has epoxide hydrolase activity.	AB hydrolase superfamily, Epoxide hydrolase family	IPR029058;IPR000073;IPR000639;IPR023214;IPR006439;IPR011945;IPR023198;	ssc:414425;
CcLG02	25813505	G	A	NS_FW_SMD;ANN=A	Singh et al. 2016	stop_gained	HIGH	transcript	C.cajan_06909	protein_coding	44/44	c.4807C>T	p.Gln1603*	4807/5025	4807/5025	1603/1674	C.cajan_06909	Q29L43	Protein MON2 homolog	mon2 GA16450	Drosophila pseudoobscura pseudoobscura (Fruit fly)	Chain (1); Erroneous gene model prediction (1)			protein transport			GO:0015031					MON2 family	IPR016024;IPR015403;IPR026829;	dpo:Dpse_GA16450;
CcLG02	26410334	G	A	NS_FW_SMD;ANN=A	Singh et al. 2016	missense_variant	MODERATE	transcript	C.cajan_06976	protein_coding	1/3	c.1126G>A	p.Gly376Ser	1126/3774	1126/3774	376/1257	C.cajan_06976	Q05654	Demerged into P0CT34, P0CT35, P0CT36, P0CT37, P0CT38, P0CT39, P0CT40 and P0CT41.
CcLG02	26410994	G	A	NS_FW_SMD;ANN=A	Singh et al. 2016	missense_variant	MODERATE	transcript	C.cajan_06976	protein_coding	1/3	c.1786G>A	p.Asp596Asn	1786/3774	1786/3774	596/1257	C.cajan_06976	Q05654	Demerged into P0CT34, P0CT35, P0CT36, P0CT37, P0CT38, P0CT39, P0CT40 and P0CT41.
CcLG02	26412086	G	A	NS_FW_SMD;ANN=A	Singh et al. 2016	missense_variant	MODERATE	transcript	C.cajan_06976	protein_coding	3/3	c.2242G>A	p.Ala748Thr	2242/3774	2242/3774	748/1257	C.cajan_06976	Q05654	Demerged into P0CT34, P0CT35, P0CT36, P0CT37, P0CT38, P0CT39, P0CT40 and P0CT41.
CcLG02	26428767	T	A	NS_FW_SMD;ANN=A	Singh et al. 2016	missense_variant	MODERATE	transcript	C.cajan_06977	protein_coding	1/10	c.19A>T	p.Ile7Leu	19/1632	19/1632	7/543	C.cajan_06977	Q8GWB7	Inositol phosphorylceramide glucuronosyltransferase 1 (EC 2.4.1.17) (Glycogenin-like protein 6) (Plant glycogenin-like starch initiation protein 6)	IPUT1 PGSIP6 At5g18480 T28N17.3	Arabidopsis thaliana (Mouse-ear cress)	Active site (1); Chain (1); Metal binding (3); Sequence conflict (4); Site (1); Transmembrane (6)		SUBCELLULAR LOCATION: Golgi apparatus membrane {ECO:0000269|PubMed:22706449}; Multi-pass membrane protein {ECO:0000255}.	glucuronosyltransferase activity; metabolic process	glucuronosyltransferase activity; metal ion binding	endosome; Golgi apparatus; integral component of membrane; membrane; trans-Golgi network	GO:0005794; GO:0005768; GO:0015020; GO:0016021; GO:0016020; GO:0008152; GO:0046872; GO:0005802	DEVELOPMENTAL STAGE: Expressed throughout pollen development. {ECO:0000269|PubMed:25122154}.		TISSUE SPECIFICITY: Expressed in seedlings, roots, leaves, stems and siliques. {ECO:0000269|PubMed:25122154}.		Glycosyltransferase 8 family, Glycogenin subfamily	IPR002495;IPR029044;	ath:AT5G18480;
CcLG02	26491248	T	A	NS_FW_SMD;ANN=A	Singh et al. 2016	missense_variant	MODERATE	transcript	C.cajan_06982	protein_coding	23/31	c.3100T>A	p.Ser1034Thr	3100/4641	3100/4641	1034/1546	C.cajan_06982	Q9Y4B4	Helicase ARIP4 (EC 3.6.4.12) (Androgen receptor-interacting protein 4) (RAD54-like protein 2)	RAD54L2 ARIP4 KIAA0809	Homo sapiens (Human)	Chain (1); Domain (2); Erroneous initiation (1); Modified residue (3); Motif (3); Natural variant (1); Nucleotide binding (1); Sequence conflict (4)		SUBCELLULAR LOCATION: Nucleus {ECO:0000250}. Note=Localizes in speckle-like nuclear compartments. {ECO:0000250}.	helicase activity; transcription cofactor activity	ATP binding; DNA binding; helicase activity; transcription cofactor activity	nucleus	GO:0005524; GO:0003677; GO:0004386; GO:0005634; GO:0003712				DOMAIN: Leu-Xaa-Xaa-Leu-Leu (LXXLL) motifs are known to be important for the association with nuclear receptors. {ECO:0000250}.	SNF2/RAD54 helicase family	IPR014001;IPR001650;IPR027417;IPR000330;	hsa:23132;
CcLG02	26883337	C	A	NS_FW_SMD;ANN=A	Singh et al. 2016	missense_variant	MODERATE	transcript	C.cajan_07028	protein_coding	3/3	c.551G>T	p.Gly184Val	551/675	551/675	184/224	C.cajan_07028	Q7XBH4	Myb-related protein Myb4 (OsMyb4) (Transcription factor RLTR1)	MYB4 LTR1 Os04g0517100 LOC_Os04g43680 OSJNBa0073E02.6	Oryza sativa subsp. japonica (Rice)	Chain (1); DNA binding (2); Domain (2); Frameshift (1); Sequence conflict (2)		SUBCELLULAR LOCATION: Nucleus {ECO:0000305}.	regulation of transcription, DNA-templated; response to stress; transcription, DNA-templated	chromatin binding; DNA binding	nucleus	GO:0003677; GO:0003682; GO:0005634; GO:0006355; GO:0006950; GO:0006351		INDUCTION: By cold stress. {ECO:0000269|PubMed:14675437, ECO:0000269|Ref.1}.				IPR009057;IPR017930;IPR001005;	osa:4336407;
CcLG02	26912131	C	A	NS_FW_SMD;ANN=A	Singh et al. 2016	missense_variant	MODERATE	transcript	C.cajan_07029	protein_coding	9/9	c.893G>T	p.Arg298Ile	893/993	893/993	298/330	C.cajan_07029	K7LJX0	Uncharacterized protein		Glycine max (Soybean) (Glycine hispida)
CcLG02	27454730	G	A	NS_FW_SMD;ANN=A	Singh et al. 2016	missense_variant	MODERATE	transcript	C.cajan_07082	protein_coding	1/1	c.332G>A	p.Ser111Asn	332/531	332/531	111/176	C.cajan_07082	G7KLF3	Deleted.
CcLG02	27454840	G	A	NS_FW_SMD;ANN=A	Singh et al. 2016	missense_variant	MODERATE	transcript	C.cajan_07082	protein_coding	1/1	c.442G>A	p.Glu148Lys	442/531	442/531	148/176	C.cajan_07082	G7KLF3	Deleted.
CcLG02	27499570	T	A	NS_FW_SMD;ANN=A	Singh et al. 2016	missense_variant	MODERATE	transcript	C.cajan_07092	protein_coding	1/8	c.184A>T	p.Asn62Tyr	184/1137	184/1137	62/378	C.cajan_07092	P51281	Uncharacterized protein ycf45 (ORF565)	ycf45	Porphyra purpurea (Red seaweed)	Chain (1); Domain (1); Nucleotide binding (1)		SUBCELLULAR LOCATION: Plastid, chloroplast.		ATP binding; nucleic acid binding	chloroplast	GO:0005524; GO:0009507; GO:0003676					Ycf45 family	IPR003593;IPR003959;IPR027417;IPR001374;
CcLG02	27861114	G	A	NS_FW_SMD;ANN=A	Singh et al. 2016	missense_variant	MODERATE	transcript	C.cajan_07124	protein_coding	3/6	c.460G>A	p.Gly154Ser	460/1023	460/1023	154/340	C.cajan_07124	I1LC42	Uncharacterized protein		Glycine max (Soybean) (Glycine hispida)													IPR019310;	gmx:100784700;
CcLG02	27861142	G	A	NS_FW_SMD;ANN=A	Singh et al. 2016	missense_variant	MODERATE	transcript	C.cajan_07124	protein_coding	3/6	c.488G>A	p.Arg163Lys	488/1023	488/1023	163/340	C.cajan_07124	I1LC42	Uncharacterized protein		Glycine max (Soybean) (Glycine hispida)													IPR019310;	gmx:100784700;
CcLG02	28128094	C	A	NS_FW_SMD;ANN=A	Singh et al. 2016	missense_variant	MODERATE	transcript	C.cajan_07154	protein_coding	1/1	c.260G>T	p.Arg87Ile	260/390	260/390	87/129	C.cajan_07154	G7LBA4	Deleted.
CcLG02	25096683	A	C	NS_FW_SMD;ANN=C	Singh et al. 2016	missense_variant	MODERATE	transcript	C.cajan_06822	protein_coding	2/2	c.1169T>G	p.Val390Gly	1169/1560	1169/1560	390/519	C.cajan_06822	Q9FZ37	Putative UDP-glucuronate:xylan alpha-glucuronosyltransferase 4 (UDP-GlcA:xylan glucuronyltransferase 4) (EC 2.4.1.-) (Glycogenin-like protein 4) (Plant glycogenin-like starch initiation protein 4) (Protein GLUCURONIC ACID SUBSTITUTION OF XYLAN 4) (AtGUX4)	GUX4 PGSIP4 At1g54940 F14C21.47 T24C10.6	Arabidopsis thaliana (Mouse-ear cress)	Active site (1); Chain (1); Metal binding (3); Transmembrane (1)		SUBCELLULAR LOCATION: Golgi apparatus membrane {ECO:0000305}; Single-pass type II membrane protein {ECO:0000305}.	cell wall organization; glucuronosyltransferase activity	glucuronosyltransferase activity; metal ion binding	Golgi apparatus; integral component of membrane	GO:0005794; GO:0071555; GO:0015020; GO:0016021; GO:0046872					Glycosyltransferase 8 family, Glycogenin subfamily	IPR002495;IPR029044;	ath:AT1G54940;
CcLG02	25173665	T	C	NS_FW_SMD;ANN=C	Singh et al. 2016	missense_variant	MODERATE	transcript	C.cajan_06836	protein_coding	4/6	c.281A>G	p.Lys94Arg	281/510	281/510	94/169	C.cajan_06836	Q9MA96	Signal peptidase complex subunit 3A (EC 3.4.-.-) (Microsomal signal peptidase 22 kDa subunit) (SPC22) (SPase 22 kDa subunit)	At3g05230 T12H1.20	Arabidopsis thaliana (Mouse-ear cress)	Chain (1); Glycosylation (1); Topological domain (2); Transmembrane (1)		SUBCELLULAR LOCATION: Microsome membrane {ECO:0000305}; Single-pass type II membrane protein {ECO:0000305}. Endoplasmic reticulum membrane {ECO:0000305}; Single-pass type II membrane protein {ECO:0000305}.	peptidase activity; signal peptide processing	peptidase activity	cell wall; endoplasmic reticulum; integral component of membrane; plasmodesma; signal peptidase complex	GO:0005618; GO:0005783; GO:0016021; GO:0008233; GO:0009506; GO:0005787; GO:0006465					SPCS3 family	IPR007653;	ath:AT3G05230;
CcLG02	25459959	G	C	NS_FW_SMD;ANN=C	Singh et al. 2016	missense_variant	MODERATE	transcript	C.cajan_06864	protein_coding	14/22	c.1906C>G	p.Gln636Glu	1906/3333	1906/3333	636/1110	C.cajan_06864	Q9LRZ5	Phospholipase D p1 (AtPLDp1) (EC 3.1.4.4) (Phospholipase D zeta 1) (PLDzeta1) (Phospholipase D1 PHOX and PX-containing domain protein)	PLDP1 At3g16785 At3g16790 K20I9_1 MGL6.26	Arabidopsis thaliana (Mouse-ear cress)	Active site (6); Chain (1); Domain (4); Initiator methionine (1); Modified residue (1)			lipid catabolic process; N-acylphosphatidylethanolamine-specific phospholipase D activity; phospholipase D activity; root development	N-acylphosphatidylethanolamine-specific phospholipase D activity; phospholipase D activity		GO:0070290; GO:0016042; GO:0004630; GO:0048364					Phospholipase D family, PXPH-PLD subfamily	IPR001849;IPR011993;IPR025202;IPR001736;IPR016555;IPR015679;	ath:AT3G16785;
CcLG02	25461462	T	C	NS_FW_SMD;ANN=C	Singh et al. 2016	missense_variant	MODERATE	transcript	C.cajan_06864	protein_coding	9/22	c.1018A>G	p.Ile340Val	1018/3333	1018/3333	340/1110	C.cajan_06864	Q9LRZ5	Phospholipase D p1 (AtPLDp1) (EC 3.1.4.4) (Phospholipase D zeta 1) (PLDzeta1) (Phospholipase D1 PHOX and PX-containing domain protein)	PLDP1 At3g16785 At3g16790 K20I9_1 MGL6.26	Arabidopsis thaliana (Mouse-ear cress)	Active site (6); Chain (1); Domain (4); Initiator methionine (1); Modified residue (1)			lipid catabolic process; N-acylphosphatidylethanolamine-specific phospholipase D activity; phospholipase D activity; root development	N-acylphosphatidylethanolamine-specific phospholipase D activity; phospholipase D activity		GO:0070290; GO:0016042; GO:0004630; GO:0048364					Phospholipase D family, PXPH-PLD subfamily	IPR001849;IPR011993;IPR025202;IPR001736;IPR016555;IPR015679;	ath:AT3G16785;
CcLG02	25462819	T	C	NS_FW_SMD;ANN=C	Singh et al. 2016	missense_variant	MODERATE	transcript	C.cajan_06864	protein_coding	7/22	c.743A>G	p.Lys248Arg	743/3333	743/3333	248/1110	C.cajan_06864	Q9LRZ5	Phospholipase D p1 (AtPLDp1) (EC 3.1.4.4) (Phospholipase D zeta 1) (PLDzeta1) (Phospholipase D1 PHOX and PX-containing domain protein)	PLDP1 At3g16785 At3g16790 K20I9_1 MGL6.26	Arabidopsis thaliana (Mouse-ear cress)	Active site (6); Chain (1); Domain (4); Initiator methionine (1); Modified residue (1)			lipid catabolic process; N-acylphosphatidylethanolamine-specific phospholipase D activity; phospholipase D activity; root development	N-acylphosphatidylethanolamine-specific phospholipase D activity; phospholipase D activity		GO:0070290; GO:0016042; GO:0004630; GO:0048364					Phospholipase D family, PXPH-PLD subfamily	IPR001849;IPR011993;IPR025202;IPR001736;IPR016555;IPR015679;	ath:AT3G16785;
CcLG02	25777465	A	C	NS_FW_SMD;ANN=C	Singh et al. 2016	missense_variant	MODERATE	transcript	C.cajan_06903	protein_coding	10/10	c.1619A>C	p.Glu540Ala	1619/1935	1619/1935	540/644	C.cajan_06903	Q9BVG8	Kinesin-like protein KIFC3	KIFC3	Homo sapiens (Human)	Alternative sequence (5); Beta strand (13); Chain (1); Coiled coil (2); Domain (1); Erroneous initiation (1); Helix (14); Natural variant (1); Nucleotide binding (1); Sequence caution (3); Sequence conflict (4); Turn (2)		SUBCELLULAR LOCATION: Cell junction, adherens junction {ECO:0000269|PubMed:19041755}. Cytoplasm, cytoskeleton, microtubule organizing center, centrosome {ECO:0000269|PubMed:19041755}. Cytoplasmic vesicle membrane {ECO:0000250}; Peripheral membrane protein {ECO:0000250}. Note=Apical cell membrane. On membrane organelles immediately beneath the apical plasma membrane of renal tubular epithelial cel…	ATPase activity; ATP catabolic process; epithelial cell-cell adhesion; Golgi organization; metabolic process; microtubule-based movement; microtubule motor activity; visual perception; zonula adherens maintenance	ATPase activity; ATP binding; microtubule motor activity	centrosome; cytoplasmic vesicle; extracellular vesicular exosome; Golgi apparatus; kinesin complex; membrane; microtubule; zonula adherens	GO:0005524; GO:0006200; GO:0016887; GO:0005794; GO:0007030; GO:0005813; GO:0031410; GO:0090136; GO:0070062; GO:0005871; GO:0016020; GO:0008152; GO:0005874; GO:0003777; GO:0007018; GO:0007601; GO:0005915; GO:0045218					TRAFAC class myosin-kinesin ATPase superfamily, Kinesin family	IPR027640;IPR019821;IPR001752;IPR027417;	hsa:3801;
CcLG02	25813589	G	C	NS_FW_SMD;ANN=C	Singh et al. 2016	missense_variant	MODERATE	transcript	C.cajan_06909	protein_coding	44/44	c.4723C>G	p.Gln1575Glu	4723/5025	4723/5025	1575/1674	C.cajan_06909	Q29L43	Protein MON2 homolog	mon2 GA16450	Drosophila pseudoobscura pseudoobscura (Fruit fly)	Chain (1); Erroneous gene model prediction (1)			protein transport			GO:0015031					MON2 family	IPR016024;IPR015403;IPR026829;	dpo:Dpse_GA16450;
CcLG02	26410099	G	C	NS_FW_SMD;ANN=C	Singh et al. 2016	missense_variant	MODERATE	transcript	C.cajan_06976	protein_coding	1/3	c.891G>C	p.Glu297Asp	891/3774	891/3774	297/1257	C.cajan_06976	Q05654	Demerged into P0CT34, P0CT35, P0CT36, P0CT37, P0CT38, P0CT39, P0CT40 and P0CT41.
CcLG02	27410285	T	C	NS_FW_SMD;ANN=C	Singh et al. 2016	missense_variant	MODERATE	transcript	C.cajan_07076	protein_coding	1/1	c.35T>C	p.Val12Ala	35/594	35/594	12/197	C.cajan_07076	Q9SB61	Zinc-finger homeodomain protein 2 (AtZHD2) (Homeobox protein 22) (AtHB-22) (Protein MATERNAL EFFECT EMBRYO ARREST 68)	ZHD1 HB22 MEE68 At4g24660 F22K18.140	Arabidopsis thaliana (Mouse-ear cress)	Chain (1); Compositional bias (1); DNA binding (1); Helix (3); Site (1); Zinc finger (1)		SUBCELLULAR LOCATION: Nucleus {ECO:0000305}.	embryo development ending in seed dormancy; regulation of transcription, DNA-templated; transcription, DNA-templated	DNA binding; metal ion binding; protein homodimerization activity	nucleus	GO:0003677; GO:0009793; GO:0046872; GO:0005634; GO:0042803; GO:0006355; GO:0006351			TISSUE SPECIFICITY: Mostly expressed in flowers and, to a lower extent, in inflorescence, stems and leaves. {ECO:0000269|PubMed:16428600}.	DOMAIN: The homeodomain differs form the typical one by having namely 4 instead of 3 extra amino acids inserted in the loop between helix 1 and helix 2.		IPR009057;IPR006455;IPR006456;	ath:AT4G24660;
CcLG02	27486466	T	C	NS_FW_SMD;ANN=C	Singh et al. 2016	missense_variant	MODERATE	transcript	C.cajan_07089	protein_coding	1/1	c.127A>G	p.Asn43Asp	127/177	127/177	43/58	C.cajan_07089	P10978	Retrovirus-related Pol polyprotein from transposon TNT 1-94 [Includes: Protease (EC 3.4.23.-); Reverse transcriptase (EC 2.7.7.49); Endonuclease]		Nicotiana tabacum (Common tobacco)	Active site (1); Chain (1); Domain (1); Zinc finger (1)			aspartic-type endopeptidase activity; DNA integration; endonuclease activity; RNA-directed DNA polymerase activity	aspartic-type endopeptidase activity; endonuclease activity; nucleic acid binding; RNA-directed DNA polymerase activity; zinc ion binding		GO:0015074; GO:0003964; GO:0004190; GO:0004519; GO:0003676; GO:0008270						IPR025724;IPR001584;IPR018061;IPR012337;IPR013103;IPR001878;
CcLG02	25458630	A	G	NS_FW_SMD;ANN=G	Singh et al. 2016	missense_variant	MODERATE	transcript	C.cajan_06864	protein_coding	16/22	c.2482T>C	p.Phe828Leu	2482/3333	2482/3333	828/1110	C.cajan_06864	Q9LRZ5	Phospholipase D p1 (AtPLDp1) (EC 3.1.4.4) (Phospholipase D zeta 1) (PLDzeta1) (Phospholipase D1 PHOX and PX-containing domain protein)	PLDP1 At3g16785 At3g16790 K20I9_1 MGL6.26	Arabidopsis thaliana (Mouse-ear cress)	Active site (6); Chain (1); Domain (4); Initiator methionine (1); Modified residue (1)			lipid catabolic process; N-acylphosphatidylethanolamine-specific phospholipase D activity; phospholipase D activity; root development	N-acylphosphatidylethanolamine-specific phospholipase D activity; phospholipase D activity		GO:0070290; GO:0016042; GO:0004630; GO:0048364					Phospholipase D family, PXPH-PLD subfamily	IPR001849;IPR011993;IPR025202;IPR001736;IPR016555;IPR015679;	ath:AT3G16785;
CcLG02	25516906	A	G	NS_FW_SMD;ANN=G	Singh et al. 2016	missense_variant	MODERATE	transcript	C.cajan_06870	protein_coding	5/8	c.1229A>G	p.Asn410Ser	1229/2352	1229/2352	410/783	C.cajan_06870	I1NJ35	Uncharacterized protein		Glycine max (Soybean) (Glycine hispida)													IPR009836;	gmx:100795865;
CcLG02	25534057	T	G	NS_FW_SMD;ANN=G	Singh et al. 2016	missense_variant	MODERATE	transcript	C.cajan_06873	protein_coding	3/3	c.803T>G	p.Val268Gly	803/969	803/969	268/322	C.cajan_06873	Q6Q2C2	Bifunctional epoxide hydrolase 2 [Includes: Cytosolic epoxide hydrolase 2 (CEH) (EC 3.3.2.10) (Epoxide hydratase) (Soluble epoxide hydrolase) (SEH); Lipid-phosphate phosphatase (EC 3.1.3.76)]	EPHX2	Sus scrofa (Pig)	Active site (3); Binding site (1); Chain (1); Lipidation (1); Metal binding (3); Modified residue (7); Motif (1); Region (3)		SUBCELLULAR LOCATION: Cytoplasm {ECO:0000250}. Peroxisome {ECO:0000250}.	10-hydroxy-9-(phosphonooxy)octadecanoate phosphatase activity; aromatic compound catabolic process; epoxide hydrolase activity; lipid phosphatase activity; phospholipid dephosphorylation; response to toxic substance	10-hydroxy-9-(phosphonooxy)octadecanoate phosphatase activity; epoxide hydrolase activity; lipid phosphatase activity; magnesium ion binding	peroxisome	GO:0033885; GO:0019439; GO:0004301; GO:0042577; GO:0000287; GO:0005777; GO:0046839; GO:0009636				DOMAIN: The N-terminal domain has phosphatase activity. The C-terminal domain has epoxide hydrolase activity.	AB hydrolase superfamily, Epoxide hydrolase family	IPR029058;IPR000073;IPR000639;IPR023214;IPR006439;IPR011945;IPR023198;	ssc:414425;
CcLG02	25694709	C	G	NS_FW_SMD;ANN=G	Singh et al. 2016	missense_variant	MODERATE	transcript	C.cajan_06895	protein_coding	4/11	c.287G>C	p.Gly96Ala	287/1584	287/1584	96/527	C.cajan_06895	B9DHD7	Vesicle-associated protein 2-2 (Plant VAP homolog 22) (AtPVA22) (VAMP-associated protein 2-2) (Vesicle-associated protein 27-2) [Cleaved into: Vesicle-associated protein 2-2, N-terminally processed]	PVA22 VAP27-2 At1g08820 F22O13.31	Arabidopsis thaliana (Mouse-ear cress)	Chain (2); Coiled coil (1); Domain (1); Erroneous gene model prediction (1); Initiator methionine (1); Modified residue (2); Topological domain (1); Transmembrane (1)		SUBCELLULAR LOCATION: Endoplasmic reticulum membrane {ECO:0000250}; Single-pass type IV membrane protein {ECO:0000250}; Cytoplasmic side {ECO:0000250}.	intracellular transport; viral process	structural molecule activity	endoplasmic reticulum membrane; integral component of membrane; plasma membrane	GO:0005789; GO:0016021; GO:0046907; GO:0005886; GO:0005198; GO:0016032					VAMP-associated protein (VAP) (TC 9.B.17) family	IPR000535;IPR008962;	ath:AT1G08820;
CcLG02	25829097	T	G	NS_FW_SMD;ANN=G	Singh et al. 2016	missense_variant	MODERATE	transcript	C.cajan_06909	protein_coding	37/44	c.3445A>C	p.Thr1149Pro	3445/5025	3445/5025	1149/1674	C.cajan_06909	Q29L43	Protein MON2 homolog	mon2 GA16450	Drosophila pseudoobscura pseudoobscura (Fruit fly)	Chain (1); Erroneous gene model prediction (1)			protein transport			GO:0015031					MON2 family	IPR016024;IPR015403;IPR026829;	dpo:Dpse_GA16450;
CcLG02	26410269	A	G	NS_FW_SMD;ANN=G	Singh et al. 2016	missense_variant	MODERATE	transcript	C.cajan_06976	protein_coding	1/3	c.1061A>G	p.Asn354Ser	1061/3774	1061/3774	354/1257	C.cajan_06976	Q05654	Demerged into P0CT34, P0CT35, P0CT36, P0CT37, P0CT38, P0CT39, P0CT40 and P0CT41.
CcLG02	26411083	T	G	NS_FW_SMD;ANN=G	Singh et al. 2016	missense_variant	MODERATE	transcript	C.cajan_06976	protein_coding	1/3	c.1875T>G	p.Asn625Lys	1875/3774	1875/3774	625/1257	C.cajan_06976	Q05654	Demerged into P0CT34, P0CT35, P0CT36, P0CT37, P0CT38, P0CT39, P0CT40 and P0CT41.
CcLG02	26508890	A	G	NS_FW_SMD;ANN=G	Singh et al. 2016	missense_variant	MODERATE	transcript	C.cajan_06983	protein_coding	1/2	c.32T>C	p.Val11Ala	32/1674	32/1674	11/557	C.cajan_06983	I1NIS9	Uncharacterized protein		Glycine max (Soybean) (Glycine hispida)													IPR009291;	gmx:100814522;
CcLG02	27178178	T	G	NS_FW_SMD;ANN=G	Singh et al. 2016	missense_variant	MODERATE	transcript	C.cajan_07053	protein_coding	12/16	c.2036A>C	p.His679Pro	2036/3336	2036/3336	679/1111	C.cajan_07053	Q9ZSB5	Ubiquitin carboxyl-terminal hydrolase 10 (EC 3.4.19.12) (Deubiquitinating enzyme 10) (AtUBP10) (Ubiquitin thioesterase 10) (Ubiquitin-specific-processing protease 10)	UBP10 At4g10570 F3H7.5 T4F9.30	Arabidopsis thaliana (Mouse-ear cress)	Active site (2); Chain (1); Compositional bias (1); Domain (2); Erroneous gene model prediction (3); Frameshift (1)			protein deubiquitination; ubiquitin-dependent protein catabolic process; ubiquitin-specific protease activity	ubiquitin-specific protease activity		GO:0016579; GO:0006511; GO:0004843					Peptidase C19 family	IPR006615;IPR018200;IPR001394;IPR028889;IPR028134;	ath:AT4G10570;
CcLG02	27324239	T	G	NS_FW_SMD;ANN=G	Singh et al. 2016	missense_variant	MODERATE	transcript	C.cajan_07067	protein_coding	5/5	c.1368T>G	p.Ile456Met	1368/1572	1368/1572	456/523	C.cajan_07067	Q9SFT7	Serine/threonine-protein kinase At3g07070 (EC 2.7.11.1)	At3g07070 F17A9.25 T1B9.28	Arabidopsis thaliana (Mouse-ear cress)	Active site (1); Binding site (1); Chain (1); Domain (1); Nucleotide binding (1); Sequence conflict (1)			protein serine/threonine kinase activity	ATP binding; protein serine/threonine kinase activity		GO:0005524; GO:0004674					Protein kinase superfamily, Ser/Thr protein kinase family	IPR013320;IPR011009;IPR000719;IPR017441;IPR008271;	ath:AT3G07070;
CcLG02	27324261	T	G	NS_FW_SMD;ANN=G	Singh et al. 2016	missense_variant	MODERATE	transcript	C.cajan_07067	protein_coding	5/5	c.1390T>G	p.Ser464Ala	1390/1572	1390/1572	464/523	C.cajan_07067	Q9SFT7	Serine/threonine-protein kinase At3g07070 (EC 2.7.11.1)	At3g07070 F17A9.25 T1B9.28	Arabidopsis thaliana (Mouse-ear cress)	Active site (1); Binding site (1); Chain (1); Domain (1); Nucleotide binding (1); Sequence conflict (1)			protein serine/threonine kinase activity	ATP binding; protein serine/threonine kinase activity		GO:0005524; GO:0004674					Protein kinase superfamily, Ser/Thr protein kinase family	IPR013320;IPR011009;IPR000719;IPR017441;IPR008271;	ath:AT3G07070;
CcLG02	27410256	T	G	NS_FW_SMD;ANN=G	Singh et al. 2016	missense_variant	MODERATE	transcript	C.cajan_07076	protein_coding	1/1	c.6T>G	p.Asp2Glu	6/594	6/594	2/197	C.cajan_07076	Q9SB61	Zinc-finger homeodomain protein 2 (AtZHD2) (Homeobox protein 22) (AtHB-22) (Protein MATERNAL EFFECT EMBRYO ARREST 68)	ZHD1 HB22 MEE68 At4g24660 F22K18.140	Arabidopsis thaliana (Mouse-ear cress)	Chain (1); Compositional bias (1); DNA binding (1); Helix (3); Site (1); Zinc finger (1)		SUBCELLULAR LOCATION: Nucleus {ECO:0000305}.	embryo development ending in seed dormancy; regulation of transcription, DNA-templated; transcription, DNA-templated	DNA binding; metal ion binding; protein homodimerization activity	nucleus	GO:0003677; GO:0009793; GO:0046872; GO:0005634; GO:0042803; GO:0006355; GO:0006351			TISSUE SPECIFICITY: Mostly expressed in flowers and, to a lower extent, in inflorescence, stems and leaves. {ECO:0000269|PubMed:16428600}.	DOMAIN: The homeodomain differs form the typical one by having namely 4 instead of 3 extra amino acids inserted in the loop between helix 1 and helix 2.		IPR009057;IPR006455;IPR006456;	ath:AT4G24660;
CcLG02	27426866	T	G	NS_FW_SMD;ANN=G	Singh et al. 2016	missense_variant	MODERATE	transcript	C.cajan_07078	protein_coding	5/5	c.1627A>C	p.Met543Leu	1627/2127	1627/2127	543/708	C.cajan_07078	Q9C810	PHD finger protein At1g33420	At1g33420 F10C21.9	Arabidopsis thaliana (Mouse-ear cress)	Beta strand (4); Chain (1); Helix (1); Turn (1); Zinc finger (1)		SUBCELLULAR LOCATION: Nucleus {ECO:0000250}.	regulation of transcription, DNA-templated; transcription, DNA-templated	zinc ion binding	nucleus	GO:0005634; GO:0006355; GO:0006351; GO:0008270						IPR019786;IPR011011;IPR001965;IPR019787;IPR013083;	ath:AT1G33420;
CcLG02	27428877	T	G	NS_FW_SMD;ANN=G	Singh et al. 2016	missense_variant	MODERATE	transcript	C.cajan_07078	protein_coding	3/5	c.590A>C	p.Asn197Thr	590/2127	590/2127	197/708	C.cajan_07078	Q9C810	PHD finger protein At1g33420	At1g33420 F10C21.9	Arabidopsis thaliana (Mouse-ear cress)	Beta strand (4); Chain (1); Helix (1); Turn (1); Zinc finger (1)		SUBCELLULAR LOCATION: Nucleus {ECO:0000250}.	regulation of transcription, DNA-templated; transcription, DNA-templated	zinc ion binding	nucleus	GO:0005634; GO:0006355; GO:0006351; GO:0008270						IPR019786;IPR011011;IPR001965;IPR019787;IPR013083;	ath:AT1G33420;
CcLG02	27454481	A	G	NS_FW_SMD;ANN=G	Singh et al. 2016	missense_variant	MODERATE	transcript	C.cajan_07082	protein_coding	1/1	c.83A>G	p.Asn28Ser	83/531	83/531	28/176	C.cajan_07082	G7KLF3	Deleted.
CcLG02	27515660	T	G	NS_FW_SMD;ANN=G	Singh et al. 2016	missense_variant	MODERATE	transcript	C.cajan_07095	protein_coding	1/6	c.28T>G	p.Ser10Ala	28/867	28/867	10/288	C.cajan_07095	Q9XF89	Chlorophyll a-b binding protein CP26, chloroplastic (LHCB5) (LHCIIc) (Light-harvesting complex II protein 5)	LHCB5 At4g10340 F24G24.140	Arabidopsis thaliana (Mouse-ear cress)	Binding site (5); Chain (1); Metal binding (9); Sequence conflict (1); Transit peptide (1); Transmembrane (3)		SUBCELLULAR LOCATION: Plastid, chloroplast thylakoid membrane; Multi-pass membrane protein.	nonphotochemical quenching; photosynthesis; photosynthesis, light harvesting; protein-chromophore linkage; response to blue light; response to far red light; response to red light	chlorophyll binding; metal ion binding	chloroplast; chloroplast thylakoid; chloroplast thylakoid membrane; integral component of membrane; membrane; photosystem I; photosystem II antenna complex; plastoglobule; PSII associated light-harvesting complex II; thylakoid	GO:0009517; GO:0016168; GO:0009507; GO:0009534; GO:0009535; GO:0016021; GO:0016020; GO:0046872; GO:0010196; GO:0015979; GO:0009765; GO:0009522; GO:0009783; GO:0010287; GO:0018298; GO:0009637; GO:0010218; GO:0010114; GO:0009579				DOMAIN: The N-terminus of the protein extends into the stroma where it is involved with adhesion of granal membranes and post-translational modifications; both are believed to mediate the distribution of excitation energy between photosystems I and II.	Light-harvesting chlorophyll a/b-binding (LHC) protein family	IPR001344;IPR022796;IPR023329;	ath:AT4G10340;
CcLG02	25049135	C	T	NS_FW_SMD;ANN=T	Singh et al. 2016	missense_variant	MODERATE	transcript	C.cajan_06814	protein_coding	4/9	c.982G>A	p.Asp328Asn	982/2586	982/2586	328/861	C.cajan_06814	Q43191	Probable linoleate 9S-lipoxygenase 5 (EC 1.13.11.58) (Leaf lipoxygenase)	LOX1.5 POTLX-3	Solanum tuberosum (Potato)	Chain (1); Domain (2); Metal binding (5)	PATHWAY: Lipid metabolism; oxylipin biosynthesis. {ECO:0000255|PROSITE-ProRule:PRU00726}.	SUBCELLULAR LOCATION: Cytoplasm {ECO:0000255|PROSITE-ProRule:PRU00726}.	linoleate 13S-lipoxygenase activity; oxylipin biosynthetic process	iron ion binding; linoleate 13S-lipoxygenase activity	cytoplasm	GO:0005737; GO:0005506; GO:0016165; GO:0031408		INDUCTION: Up-regulated within 6 hours after pathogen infection, ethylene or jasmonate treatments. Not induced by wounding. {ECO:0000269|PubMed:11080289}.	TISSUE SPECIFICITY: Not detected in leaves, stems, flowers, roots, tubers and stolons during normal growth and development. {ECO:0000269|PubMed:11080289}.		Lipoxygenase family	IPR008976;IPR000907;IPR013819;IPR020834;IPR020833;IPR001246;IPR027433;IPR001024;	sot:102577714;
CcLG02	25103888	C	T	NS_FW_SMD;ANN=T	Singh et al. 2016	missense_variant	MODERATE	transcript	C.cajan_06823	protein_coding	9/14	c.1255G>A	p.Glu419Lys	1255/1941	1255/1941	419/646	C.cajan_06823	P0CO78	Mitochondrial Rho GTPase 1 (EC 3.6.5.-) (GTPase EF-hand protein of mitochondria 1)	GEM1 CNF03990	Cryptococcus neoformans var. neoformans serotype D (strain JEC21 / ATCC MYA-565) (Filobasidiella neoformans)	Calcium binding (2); Chain (1); Domain (4); Erroneous gene model prediction (1); Nucleotide binding (6); Topological domain (2); Transmembrane (1)		SUBCELLULAR LOCATION: Mitochondrion outer membrane {ECO:0000250}; Single-pass type IV membrane protein {ECO:0000250}.	cellular homeostasis; GTPase activity; small GTPase mediated signal transduction	calcium ion binding; GTPase activity; GTP binding	integral component of membrane; mitochondrial outer membrane	GO:0005525; GO:0003924; GO:0005509; GO:0019725; GO:0016021; GO:0005741; GO:0007264					Mitochondrial Rho GTPase family	IPR011992;IPR018247;IPR013566;IPR013567;IPR002048;IPR020860;IPR013684;IPR027417;IPR021181;IPR001806;	cne:CNF03990;
CcLG02	25368152	C	T	NS_FW_SMD;ANN=T	Singh et al. 2016	missense_variant	MODERATE	transcript	C.cajan_06857	protein_coding	2/3	c.655G>A	p.Val219Ile	655/4266	655/4266	219/1421	C.cajan_06857	P0C2F6	Putative ribonuclease H protein At1g65750 (EC 3.1.26.4)	At1g65750 F1E22.12	Arabidopsis thaliana (Mouse-ear cress)	Chain (1); Domain (1); Erroneous gene model prediction (1); Metal binding (4)			RNA-DNA hybrid ribonuclease activity	metal ion binding; nucleic acid binding; RNA-DNA hybrid ribonuclease activity		GO:0004523; GO:0046872; GO:0003676						IPR012337;IPR002156;IPR026960;
CcLG02	25534039	C	T	NS_FW_SMD;ANN=T	Singh et al. 2016	missense_variant	MODERATE	transcript	C.cajan_06873	protein_coding	3/3	c.785C>T	p.Thr262Ile	785/969	785/969	262/322	C.cajan_06873	Q6Q2C2	Bifunctional epoxide hydrolase 2 [Includes: Cytosolic epoxide hydrolase 2 (CEH) (EC 3.3.2.10) (Epoxide hydratase) (Soluble epoxide hydrolase) (SEH); Lipid-phosphate phosphatase (EC 3.1.3.76)]	EPHX2	Sus scrofa (Pig)	Active site (3); Binding site (1); Chain (1); Lipidation (1); Metal binding (3); Modified residue (7); Motif (1); Region (3)		SUBCELLULAR LOCATION: Cytoplasm {ECO:0000250}. Peroxisome {ECO:0000250}.	10-hydroxy-9-(phosphonooxy)octadecanoate phosphatase activity; aromatic compound catabolic process; epoxide hydrolase activity; lipid phosphatase activity; phospholipid dephosphorylation; response to toxic substance	10-hydroxy-9-(phosphonooxy)octadecanoate phosphatase activity; epoxide hydrolase activity; lipid phosphatase activity; magnesium ion binding	peroxisome	GO:0033885; GO:0019439; GO:0004301; GO:0042577; GO:0000287; GO:0005777; GO:0046839; GO:0009636				DOMAIN: The N-terminal domain has phosphatase activity. The C-terminal domain has epoxide hydrolase activity.	AB hydrolase superfamily, Epoxide hydrolase family	IPR029058;IPR000073;IPR000639;IPR023214;IPR006439;IPR011945;IPR023198;	ssc:414425;
CcLG02	25713834	A	T	NS_FW_SMD;ANN=T	Singh et al. 2016	missense_variant	MODERATE	transcript	C.cajan_06898	protein_coding	14/14	c.1409T>A	p.Leu470Gln	1409/1620	1409/1620	470/539	C.cajan_06898	Q56XP4	Sodium/hydrogen exchanger 2 (Na(+)/H(+) exchanger 2) (NHE-2)	NHX2 At3g05030 T9J14.2	Arabidopsis thaliana (Mouse-ear cress)	Alternative sequence (2); Chain (1); Glycosylation (1); Intramembrane (3); Topological domain (12); Transmembrane (9)		SUBCELLULAR LOCATION: Vacuole membrane {ECO:0000269|PubMed:12047628}; Multi-pass membrane protein {ECO:0000269|PubMed:12047628}. Note=Tonoplast.	potassium:proton antiporter activity; potassium ion homeostasis; potassium ion import; regulation of pH; regulation of stomatal closure; sodium:proton antiporter activity; sodium ion transmembrane transport	potassium:proton antiporter activity; sodium:proton antiporter activity	integral component of membrane; vacuole	GO:0016021; GO:0055075; GO:0010107; GO:0015386; GO:0006885; GO:0090333; GO:0035725; GO:0015385; GO:0005773		INDUCTION: Induced by abscisic acid (ABA), and by NaCl and sorbitol in a ABA-dependent manner. {ECO:0000269|PubMed:12047628}.	TISSUE SPECIFICITY: Expressed in roots and shoots. {ECO:0000269|PubMed:12047628}.		Monovalent cation:proton antiporter 1 (CPA1) transporter (TC 2.A.36) family	IPR006153;IPR018422;IPR004709;	ath:AT3G05030;
CcLG02	25790896	G	T	NS_FW_SMD;ANN=T	Singh et al. 2016	missense_variant	MODERATE	transcript	C.cajan_06904	protein_coding	1/16	c.182C>A	p.Pro61Gln	182/2517	182/2517	61/838	C.cajan_06904	Q9FPR3	Serine/threonine-protein kinase EDR1 (EC 2.7.11.1) (MAPKK kinase EDR1) (Protein ENHANCED DISEASE RESISTANCE 1) (AtEDR1) (Serine/threonine/tyrosine-protein kinase 10)	EDR1 STY10 At1g08720 F22O13.20	Arabidopsis thaliana (Mouse-ear cress)	Active site (1); Binding site (1); Chain (1); Compositional bias (1); Domain (1); Erroneous gene model prediction (1); Mutagenesis (1); Nucleotide binding (1)		SUBCELLULAR LOCATION: Nucleus. Endoplasmic reticulum. Golgi apparatus, trans-Golgi network. Early endosome. Note=Excluded from the nucleolus. Targeted to trans-Golgi network and early endosome vesicles via interaction with KEG.	abscisic acid-activated signaling pathway; activation of MAPKK activity; cell death; defense response to oomycetes; ethylene-activated signaling pathway; kinase activity; MAPK cascade; MAP kinase kinase kinase activity; negative regulation of abscisic acid-activated signaling pathway; protein autophosphorylation; protein serine/threonine/tyrosine kinase activity; regulation of defense response to…	ATP binding; kinase activity; MAP kinase kinase kinase activity; protein serine/threonine/tyrosine kinase activity	cytosol; early endosome; endoplasmic reticulum; nucleus; trans-Golgi network	GO:0005524; GO:0004709; GO:0000165; GO:0009738; GO:0000186; GO:0008219; GO:0005829; GO:0002229; GO:0005769; GO:0005783; GO:0009873; GO:0016301; GO:0009788; GO:0005634; GO:0046777; GO:0004712; GO:1900424; GO:1900150; GO:2000031; GO:0009617; GO:0009723; GO:0009620; GO:0009414; GO:0005802					Protein kinase superfamily, TKL Ser/Thr protein kinase family, RAF subfamily	IPR011009;IPR000719;IPR017441;IPR001245;IPR008271;	ath:AT1G08720;
CcLG02	25813541	C	T	NS_FW_SMD;ANN=T	Singh et al. 2016	missense_variant	MODERATE	transcript	C.cajan_06909	protein_coding	44/44	c.4771G>A	p.Ala1591Thr	4771/5025	4771/5025	1591/1674	C.cajan_06909	Q29L43	Protein MON2 homolog	mon2 GA16450	Drosophila pseudoobscura pseudoobscura (Fruit fly)	Chain (1); Erroneous gene model prediction (1)			protein transport			GO:0015031					MON2 family	IPR016024;IPR015403;IPR026829;	dpo:Dpse_GA16450;
CcLG02	25940266	A	T	NS_FW_SMD;ANN=T	Singh et al. 2016	missense_variant	MODERATE	transcript	C.cajan_06923	protein_coding	25/25	c.2519A>T	p.Asn840Ile	2519/3051	2519/3051	840/1016	C.cajan_06923	Q9FQ04	5'-3' exoribonuclease 4 (EC 3.1.13.-) (Protein ACC INSENSITIVE 1) (Protein ETHYLENE INSENSITIVE 5) (Protein EXORIBONUCLEASE 4)	XRN4 AIN1 EIN5 At1g54490 F20D21.30	Arabidopsis thaliana (Mouse-ear cress)	Chain (1); Erroneous gene model prediction (1); Zinc finger (1)		SUBCELLULAR LOCATION: Cytoplasm {ECO:0000269|PubMed:11106401}.	5'-3' exoribonuclease activity; deadenylation-independent decapping of nuclear-transcribed mRNA; ethylene-activated signaling pathway; heat acclimation; miRNA catabolic process; mRNA catabolic process; mRNA processing; nuclear-transcribed mRNA catabolic process, exonucleolytic; regulation of gene expression, epigenetic; RNA phosphodiester bond hydrolysis, exonucleolytic; unidimensional cell growth	5'-3' exoribonuclease activity; nucleic acid binding; zinc ion binding	cytoplasmic mRNA processing body; cytosol; nucleus; polysome	GO:0004534; GO:0090503; GO:0000932; GO:0005829; GO:0031087; GO:0009873; GO:0010286; GO:0006402; GO:0006397; GO:0010587; GO:0000291; GO:0003676; GO:0005634; GO:0005844; GO:0040029; GO:0009826; GO:0008270		INDUCTION: Not induced by ethylene. {ECO:0000269|PubMed:17085683}.	TISSUE SPECIFICITY: Expressed in roots, leaves, stems and flowers. {ECO:0000269|PubMed:11106401}.		5'-3' exonuclease family, XRN2/RAT1 subfamily	IPR027073;IPR017151;IPR004859;IPR001878;	ath:AT1G54490;
CcLG02	26409900	C	T	NS_FW_SMD;ANN=T	Singh et al. 2016	missense_variant	MODERATE	transcript	C.cajan_06976	protein_coding	1/3	c.692C>T	p.Thr231Ile	692/3774	692/3774	231/1257	C.cajan_06976	Q05654	Demerged into P0CT34, P0CT35, P0CT36, P0CT37, P0CT38, P0CT39, P0CT40 and P0CT41.
CcLG02	26410197	C	T	NS_FW_SMD;ANN=T	Singh et al. 2016	missense_variant	MODERATE	transcript	C.cajan_06976	protein_coding	1/3	c.989C>T	p.Ala330Val	989/3774	989/3774	330/1257	C.cajan_06976	Q05654	Demerged into P0CT34, P0CT35, P0CT36, P0CT37, P0CT38, P0CT39, P0CT40 and P0CT41.
CcLG02	26411037	C	T	NS_FW_SMD;ANN=T	Singh et al. 2016	missense_variant	MODERATE	transcript	C.cajan_06976	protein_coding	1/3	c.1829C>T	p.Pro610Leu	1829/3774	1829/3774	610/1257	C.cajan_06976	Q05654	Demerged into P0CT34, P0CT35, P0CT36, P0CT37, P0CT38, P0CT39, P0CT40 and P0CT41.
CcLG02	26412269	C	T	NS_FW_SMD;ANN=T	Singh et al. 2016	stop_gained	HIGH	transcript	C.cajan_06976	protein_coding	3/3	c.2425C>T	p.Gln809*	2425/3774	2425/3774	809/1257	C.cajan_06976	Q05654	Demerged into P0CT34, P0CT35, P0CT36, P0CT37, P0CT38, P0CT39, P0CT40 and P0CT41.
CcLG02	26556045	G	T	NS_FW_SMD;ANN=T	Singh et al. 2016	missense_variant	MODERATE	transcript	C.cajan_06987	protein_coding	2/8	c.334G>T	p.Ala112Ser	334/1773	334/1773	112/590	C.cajan_06987	K7N509	Uncharacterized protein		Glycine max (Soybean) (Glycine hispida)														gmx:100814689;
CcLG02	27315496	C	T	NS_FW_SMD;ANN=T	Singh et al. 2016	missense_variant	MODERATE	transcript	C.cajan_07066	protein_coding	4/4	c.808G>A	p.Ala270Thr	808/822	808/822	270/273	C.cajan_07066	Q9ZVQ6	F-box protein PP2-B10 (Protein PHLOEM PROTEIN 2-LIKE B10) (AtPP2-B10)	PP2B10 At2g02360 T16F16.15	Arabidopsis thaliana (Mouse-ear cress)	Chain (1); Domain (1)	PATHWAY: Protein modification; protein ubiquitination.		protein ubiquitination	carbohydrate binding		GO:0030246; GO:0016567				DOMAIN: The F-box is necessary for the interaction with ASK proteins. {ECO:0000250}.		IPR001810;IPR025886;	ath:AT2G02360;
CcLG02	27427040	C	T	NS_FW_SMD;ANN=T	Singh et al. 2016	missense_variant	MODERATE	transcript	C.cajan_07078	protein_coding	5/5	c.1453G>A	p.Ala485Thr	1453/2127	1453/2127	485/708	C.cajan_07078	Q9C810	PHD finger protein At1g33420	At1g33420 F10C21.9	Arabidopsis thaliana (Mouse-ear cress)	Beta strand (4); Chain (1); Helix (1); Turn (1); Zinc finger (1)		SUBCELLULAR LOCATION: Nucleus {ECO:0000250}.	regulation of transcription, DNA-templated; transcription, DNA-templated	zinc ion binding	nucleus	GO:0005634; GO:0006355; GO:0006351; GO:0008270						IPR019786;IPR011011;IPR001965;IPR019787;IPR013083;	ath:AT1G33420;
CcLG02	27513793	G	T	NS_FW_SMD;ANN=T	Singh et al. 2016	missense_variant	MODERATE	transcript	C.cajan_07094	protein_coding	1/1	c.123G>T	p.Glu41Asp	123/243	123/243	41/80	C.cajan_07094	A5C0G0	Putative uncharacterized protein	VITISV_016971	Vitis vinifera (Grape)					nucleic acid binding; zinc ion binding		GO:0003676; GO:0008270						IPR025558;IPR005135;IPR025836;IPR001878;
CcLG02	27572704	G	T	NS_FW_SMD;ANN=T	Singh et al. 2016	missense_variant	MODERATE	transcript	C.cajan_07099	protein_coding	1/1	c.2023C>A	p.His675Asn	2023/2145	2023/2145	675/714	C.cajan_07099	K7N4V0	Uncharacterized protein		Glycine max (Soybean) (Glycine hispida)					nucleic acid binding		GO:0003676						IPR012337;
CcLG02	1109454	G	A	PRILA_dataset;ANN=A	Saxena et al. 2017b	missense_variant	MODERATE	transcript	C.cajan_04613	protein_coding	1/1	c.1187C>T	p.Ser396Phe	1187/1887	1187/1887	396/628	C.cajan_04613	P08548	LINE-1 reverse transcriptase homolog (EC 2.7.7.49)		Nycticebus coucang (Slow loris)	Chain (1); Domain (2); Metal binding (3)			RNA-directed DNA polymerase activity	metal ion binding; RNA-directed DNA polymerase activity		GO:0003964; GO:0046872						IPR013544;IPR005135;IPR000477;
CcLG02	5711706	G	A	PRILA_dataset;ANN=A	Saxena et al. 2017b	intergenic_region	MODIFIER	intergenic_region	GENE_CDS_CcLG02_5701843_5702058-GENE_CDS_CcLG02_5719416_5720564			n.5711706G>A					-	-	-	-	-	-	-	-	-	-	-	-	-	-	-	-
CcLG02	5765161	T	A	PRILA_dataset;ANN=A	Saxena et al. 2017b	missense_variant	MODERATE	transcript	C.cajan_05029	protein_coding	1/4	c.47T>A	p.Leu16His	47/1509	47/1509	16/502	C.cajan_05029	Q93Y91	Sugar transport protein 5 (Hexose transporter 5)	STP5 At1g34580 F12K21.8	Arabidopsis thaliana (Mouse-ear cress)	Chain (1); Erroneous gene model prediction (1); Topological domain (2); Transmembrane (12)		SUBCELLULAR LOCATION: Membrane; Multi-pass membrane protein.	carbohydrate transport; substrate-specific transmembrane transporter activity; symporter activity	substrate-specific transmembrane transporter activity; symporter activity	integral component of membrane	GO:0008643; GO:0016021; GO:0022891; GO:0015293					Major facilitator superfamily, Sugar transporter (TC 2.A.1.1) family	IPR020846;IPR016196;IPR005828;IPR003663;IPR005829;	ath:AT1G34580;
CcLG02	7918095	T	A	PRILA_dataset;ANN=A	Saxena et al. 2017b	intron_variant	MODIFIER	transcript	C.cajan_05223	protein_coding	5/5	c.589-53T>A					C.cajan_05223	O24496	Hydroxyacylglutathione hydrolase cytoplasmic (EC 3.1.2.6) (Glyoxalase II) (Glx II)	GLX2-2 GLY2 At3g10850 T7M13.7	Arabidopsis thaliana (Mouse-ear cress)	Chain (1); Metal binding (8); Mutagenesis (7); Sequence conflict (4)	PATHWAY: Secondary metabolite metabolism; methylglyoxal degradation; (R)-lactate from methylglyoxal: step 2/2.	SUBCELLULAR LOCATION: Cytoplasm.	glutathione biosynthetic process; hydroxyacylglutathione hydrolase activity	hydroxyacylglutathione hydrolase activity; zinc ion binding	cytosol	GO:0005829; GO:0006750; GO:0004416; GO:0008270			TISSUE SPECIFICITY: Mainly expressed in flowers and flower buds. Also detected in roots and leaves. {ECO:0000269|PubMed:9349270}.		Metallo-beta-lactamase superfamily, Glyoxalase II family	IPR001279;IPR017782;	ath:AT3G10850;
CcLG02	10088574	C	A	PRILA_dataset;ANN=A	Saxena et al. 2017b	intergenic_region	MODIFIER	intergenic_region	GENE_CDS_CcLG02_10086847_10087296-GENE_CDS_CcLG02_10108532_10109077			n.10088574C>A					-	-	-	-	-	-	-	-	-	-	-	-	-	-	-	-
CcLG02	10242869	T	A	PRILA_dataset;ANN=A	Saxena et al. 2017b	intron_variant	MODIFIER	transcript	C.cajan_05454	protein_coding	1/3	c.71-35T>A					C.cajan_05454	P35135	Ubiquitin-conjugating enzyme E2-17 kDa (EC 6.3.2.19) (Ubiquitin carrier protein) (Ubiquitin-protein ligase)		Solanum lycopersicum (Tomato) (Lycopersicon esculentum)	Active site (1); Chain (1)	PATHWAY: Protein modification; protein ubiquitination. {ECO:0000255|PROSITE-ProRule:PRU00388}.		acid-amino acid ligase activity; protein ubiquitination	acid-amino acid ligase activity; ATP binding		GO:0005524; GO:0016881; GO:0016567					Ubiquitin-conjugating enzyme family	IPR000608;IPR023313;IPR016135;	sly:100301932;sly:101249087;
CcLG02	10279728	G	A	PRILA_dataset;ANN=A	Saxena et al. 2017b	intergenic_region	MODIFIER	intergenic_region	GENE_CDS_CcLG02_10277190_10277311-GENE_CDS_CcLG02_10291284_10291443			n.10279728G>A					-	-	-	-	-	-	-	-	-	-	-	-	-	-	-	-
CcLG02	12349921	G	A	PRILA_dataset;ANN=A	Saxena et al. 2017b	synonymous_variant	LOW	transcript	C.cajan_05642	protein_coding	1/4	c.633G>A	p.Pro211Pro	633/1647	633/1647	211/548	C.cajan_05642	P29057	3-hydroxy-3-methylglutaryl-coenzyme A reductase 1 (HMG-CoA reductase 1) (EC 1.1.1.34)	HMGR1	Hevea brasiliensis (Para rubber tree) (Siphonia brasiliensis)	Active site (4); Chain (1); Glycosylation (3); Region (2); Transmembrane (3)	PATHWAY: Metabolic intermediate biosynthesis; (R)-mevalonate biosynthesis; (R)-mevalonate from acetyl-CoA: step 3/3.	SUBCELLULAR LOCATION: Endoplasmic reticulum membrane; Multi-pass membrane protein. Mitochondrion membrane; Multi-pass membrane protein. Plastid membrane; Multi-pass membrane protein.	coenzyme A metabolic process; hydroxymethylglutaryl-CoA reductase (NADPH) activity; isoprenoid biosynthetic process	hydroxymethylglutaryl-CoA reductase (NADPH) activity; NADP binding	endoplasmic reticulum; integral component of membrane; mitochondrion; plastid	GO:0050661; GO:0015936; GO:0005783; GO:0004420; GO:0016021; GO:0008299; GO:0005739; GO:0009536					HMG-CoA reductase family	IPR002202;IPR023074;IPR023076;IPR004554;IPR023282;IPR009023;IPR009029;
CcLG02	12576335	T	A	PRILA_dataset;ANN=A	Saxena et al. 2017b	missense_variant	MODERATE	transcript	C.cajan_05671	protein_coding	1/1	c.237T>A	p.Asn79Lys	237/291	237/291	79/96	C.cajan_05671	Q8H1P4	Urease accessory protein UreF		Glycine max (Soybean) (Glycine hispida)				nitrogen compound metabolic process	nickel cation binding		GO:0016151; GO:0006807						IPR002639;	gmx:547960;
CcLG02	15580586	T	A	PRILA_dataset;ANN=A	Saxena et al. 2017b	intergenic_region	MODIFIER	intergenic_region	GENE_CDS_CcLG02_15573029_15573345-GENE_CDS_CcLG02_15582197_15582301			n.15580586T>A					-	-	-	-	-	-	-	-	-	-	-	-	-	-	-	-
CcLG02	16348547	G	A	PRILA_dataset;ANN=A	Saxena et al. 2017b	intron_variant	MODIFIER	transcript	C.cajan_06046	protein_coding	2/13	c.128+12G>A					C.cajan_06046	Q58DT8	WD repeat-containing protein 55	WDR55	Bos taurus (Bovine)	Chain (1); Compositional bias (1); Modified residue (2); Repeat (7)		SUBCELLULAR LOCATION: Nucleus, nucleolus {ECO:0000250}. Cytoplasm {ECO:0000250}.	rRNA processing		cytoplasm; nucleolus	GO:0005737; GO:0005730; GO:0006364					WD repeat WDR55 family	IPR015943;IPR001680;IPR019775;IPR017986;IPR017422;	bta:508709;
CcLG02	16348573	#N	A	PRILA_dataset;ANN=A	Saxena et al. 2017b	intron_variant	MODIFIER	transcript	C.cajan_06046	protein_coding	2/13	c.128+38_128+39del#AinsA					C.cajan_06046	Q58DT8	WD repeat-containing protein 55	WDR55	Bos taurus (Bovine)	Chain (1); Compositional bias (1); Modified residue (2); Repeat (7)		SUBCELLULAR LOCATION: Nucleus, nucleolus {ECO:0000250}. Cytoplasm {ECO:0000250}.	rRNA processing		cytoplasm; nucleolus	GO:0005737; GO:0005730; GO:0006364					WD repeat WDR55 family	IPR015943;IPR001680;IPR019775;IPR017986;IPR017422;	bta:508709;
CcLG02	16348732	T	A	PRILA_dataset;ANN=A	Saxena et al. 2017b	synonymous_variant	LOW	transcript	C.cajan_06046	protein_coding	3/14	c.168T>A	p.Ala56Ala	168/996	168/996	56/331	C.cajan_06046	Q58DT8	WD repeat-containing protein 55	WDR55	Bos taurus (Bovine)	Chain (1); Compositional bias (1); Modified residue (2); Repeat (7)		SUBCELLULAR LOCATION: Nucleus, nucleolus {ECO:0000250}. Cytoplasm {ECO:0000250}.	rRNA processing		cytoplasm; nucleolus	GO:0005737; GO:0005730; GO:0006364					WD repeat WDR55 family	IPR015943;IPR001680;IPR019775;IPR017986;IPR017422;	bta:508709;
CcLG02	16997696	G	A	PRILA_dataset;ANN=A	Saxena et al. 2017b	intergenic_region	MODIFIER	intergenic_region	GENE_CDS_CcLG02_16995480_16995761-GENE_CDS_CcLG02_16998155_16998196			n.16997696G>A					-	-	-	-	-	-	-	-	-	-	-	-	-	-	-	-
CcLG02	17498644	G	A	PRILA_dataset;ANN=A	Saxena et al. 2017b	intergenic_region	MODIFIER	intergenic_region	GENE_CDS_CcLG02_17497322_17498389-GENE_CDS_CcLG02_17498804_17499052			n.17498644G>A					-	-	-	-	-	-	-	-	-	-	-	-	-	-	-	-
CcLG02	17858254	T	A	PRILA_dataset;ANN=A	Saxena et al. 2017b	synonymous_variant	LOW	transcript	C.cajan_06186	protein_coding	2/11	c.225A>T	p.Thr75Thr	225/1386	225/1386	75/461	C.cajan_06186	I1L958	Uncharacterized protein		Glycine max (Soybean) (Glycine hispida)						integral component of membrane	GO:0016021						IPR002781;	gmx:100788770;
CcLG02	19989575	T	A	PRILA_dataset;ANN=A	Saxena et al. 2017b	missense_variant	MODERATE	transcript	C.cajan_06369	protein_coding	3/3	c.435A>T	p.Lys145Asn	435/582	435/582	145/193	C.cajan_06369	P0DI39	Casparian strip membrane protein 2 (VuCASP2)		Vigna unguiculata (Cowpea)	Chain (1); Topological domain (5); Transmembrane (4)		SUBCELLULAR LOCATION: Cell membrane {ECO:0000250}; Multi-pass membrane protein {ECO:0000250}. Note=Very restricted localization following a belt shape within the plasma membrane which coincides with the position of the Casparian strip membrane domain in the root endodermis. {ECO:0000250}.	cell wall organization		integral component of membrane; plasma membrane	GO:0071555; GO:0016021; GO:0005886					Casparian strip membrane proteins (CASP) family	IPR006702;IPR006459;
CcLG02	20691350	G	A	PRILA_dataset;ANN=A	Saxena et al. 2017b	intergenic_region	MODIFIER	intergenic_region	GENE_CDS_CcLG02_20689142_20689981-GENE_CDS_CcLG02_20728349_20728997			n.20691350G>A					-	-	-	-	-	-	-	-	-	-	-	-	-	-	-	-
CcLG02	20862724	G	A	PRILA_dataset;ANN=A	Saxena et al. 2017b	intergenic_region	MODIFIER	intergenic_region	GENE_CDS_CcLG02_20840077_20840277-GENE_CDS_CcLG02_20866725_20866931			n.20862724G>A					-	-	-	-	-	-	-	-	-	-	-	-	-	-	-	-
CcLG02	21437817	G	A	PRILA_dataset;ANN=A	Saxena et al. 2017b	intergenic_region	MODIFIER	intergenic_region	GENE_CDS_CcLG02_21421721_21422125-GENE_CDS_CcLG02_21451621_21452689			n.21437817G>A					-	-	-	-	-	-	-	-	-	-	-	-	-	-	-	-
CcLG02	24734967	G	A	PRILA_dataset;ANN=A	Saxena et al. 2017b	intron_variant	MODIFIER	transcript	C.cajan_06789	protein_coding	6/9	c.443-13G>A					C.cajan_06789	O22315	Serine/arginine-rich-splicing factor SR34 (At-SR34) (At-SRp34) (AtSR34) (Pre-mRNA-splicing factor SF2) (SR1 protein)	SR34 SF2 SR1 SRP34 At1g02840 F22D16.16 F22D16_30	Arabidopsis thaliana (Mouse-ear cress)	Alternative sequence (4); Chain (1); Compositional bias (3); Domain (2); Sequence conflict (3)		SUBCELLULAR LOCATION: Nucleus speckle. Nucleus, nucleoplasm.	mRNA processing; RNA splicing	nucleotide binding; RNA binding	interchromatin granule; nuclear speck; nucleus; spliceosomal complex	GO:0003723; GO:0008380; GO:0035061; GO:0006397; GO:0016607; GO:0000166; GO:0005634; GO:0005681			TISSUE SPECIFICITY: Ubiquitous. {ECO:0000269|PubMed:10215626, ECO:0000269|PubMed:12176998, ECO:0000269|PubMed:15034145}.		Splicing factor SR family, SR subfamily	IPR012677;IPR000504;	ath:AT1G02840;
CcLG02	24997440	G	A	PRILA_dataset;ANN=A	Saxena et al. 2017b	intergenic_region	MODIFIER	intergenic_region	GENE_CDS_CcLG02_24995131_24995559-GENE_CDS_CcLG02_25004487_25004636			n.24997440G>A					-	-	-	-	-	-	-	-	-	-	-	-	-	-	-	-
CcLG02	25896421	C	A	PRILA_dataset;ANN=A	Saxena et al. 2017b	intron_variant	MODIFIER	transcript	C.cajan_06916	protein_coding	3/8	c.441+40G>T					C.cajan_06916	Q43317	Cysteine synthase (CSase) (EC 2.5.1.47) (Beta-PA/CSase) (EC 2.5.1.51) (Beta-pyrazolylalanine synthase) (EC 4.2.1.50) (L-mimosine synthase) (EC 2.5.1.52) (O-acetylserine (thiol)-lyase) (OAS-TL) (O-acetylserine sulfhydrylase)		Citrullus lanatus (Watermelon) (Citrullus vulgaris)	Binding site (2); Chain (1); Compositional bias (1); Modified residue (1); Region (1)	PATHWAY: Amino-acid biosynthesis; L-cysteine biosynthesis; L-cysteine from L-serine: step 2/2.	SUBCELLULAR LOCATION: Cytoplasm {ECO:0000250}.	beta-pyrazolylalanine synthase activity; cysteine biosynthetic process from serine; cysteine synthase activity; L-mimosine synthase activity; pyrazolylalanine synthase activity	beta-pyrazolylalanine synthase activity; cysteine synthase activity; L-mimosine synthase activity; pyrazolylalanine synthase activity	cytoplasm	GO:0050461; GO:0047458; GO:0006535; GO:0004124; GO:0005737; GO:0050234					Cysteine synthase/cystathionine beta-synthase family	IPR005856;IPR005859;IPR001216;IPR001926;
CcLG02	26717526	C	A	PRILA_dataset;ANN=A	Saxena et al. 2017b	intergenic_region	MODIFIER	intergenic_region	GENE_CDS_CcLG02_26713513_26713705-GENE_CDS_CcLG02_26718127_26718870			n.26717526C>A					-	-	-	-	-	-	-	-	-	-	-	-	-	-	-	-
CcLG02	26770907	T	A	PRILA_dataset;ANN=A	Saxena et al. 2017b	missense_variant	MODERATE	transcript	C.cajan_07018	protein_coding	1/3	c.127T>A	p.Leu43Met	127/975	127/975	43/324	C.cajan_07018	P48489	Serine/threonine-protein phosphatase PP1 (EC 3.1.3.16)	Os03g0268000 LOC_Os03g16110 OJ1364E02.17 OJA1364E02.7	Oryza sativa subsp. japonica (Rice)	Active site (1); Chain (1); Erroneous gene model prediction (2); Metal binding (7); Sequence conflict (9)			phosphoprotein phosphatase activity	metal ion binding; phosphoprotein phosphatase activity		GO:0046872; GO:0004721					PPP phosphatase family, PP-1 subfamily	IPR004843;IPR029052;IPR006186;	osa:4332369;
CcLG02	28073636	T	A	PRILA_dataset;ANN=A	Saxena et al. 2017b	intergenic_region	MODIFIER	intergenic_region	GENE_CDS_CcLG02_28071870_28072442-GENE_CDS_CcLG02_28080901_28081596			n.28073636T>A					-	-	-	-	-	-	-	-	-	-	-	-	-	-	-	-
CcLG02	36096697	T	A	PRILA_dataset;ANN=A	Saxena et al. 2017b	synonymous_variant	LOW	transcript	C.cajan_07930	protein_coding	2/2	c.654A>T	p.Ser218Ser	654/711	654/711	218/236	C.cajan_07930	K7N5C7	Uncharacterized protein		Glycine max (Soybean) (Glycine hispida)													IPR007750;	gmx:100798512;
CcLG02	36157140	C	A	PRILA_dataset;ANN=A	Saxena et al. 2017b	intergenic_region	MODIFIER	intergenic_region	GENE_CDS_CcLG02_36155267_36155509-GENE_CDS_CcLG02_36159562_36159800			n.36157140C>A					-	-	-	-	-	-	-	-	-	-	-	-	-	-	-	-
CcLG02	3432534	G	C	PRILA_dataset;ANN=C	Saxena et al. 2017b	intergenic_region	MODIFIER	intergenic_region	GENE_CDS_CcLG02_3405105_3405632-GENE_CDS_CcLG02_3433801_3434446			n.3432534G>C					-	-	-	-	-	-	-	-	-	-	-	-	-	-	-	-
CcLG02	4066736	T	C	PRILA_dataset;ANN=C	Saxena et al. 2017b	intergenic_region	MODIFIER	intergenic_region	GENE_CDS_CcLG02_4053149_4053538-GENE_CDS_CcLG02_4074928_4075116			n.4066736T>C					-	-	-	-	-	-	-	-	-	-	-	-	-	-	-	-
CcLG02	4086049	T	C	PRILA_dataset;ANN=C	Saxena et al. 2017b	intergenic_region	MODIFIER	intergenic_region	GENE_CDS_CcLG02_4081285_4081482-GENE_CDS_CcLG02_4086058_4086501			n.4086049T>C					-	-	-	-	-	-	-	-	-	-	-	-	-	-	-	-
CcLG02	8001745	T	C	PRILA_dataset;ANN=C	Saxena et al. 2017b	synonymous_variant	LOW	transcript	C.cajan_05235	protein_coding	1/2	c.72A>G	p.Ala24Ala	72/642	72/642	24/213	C.cajan_05235	P50699	Thaumatin-like protein	At1g18250 T10O22.21	Arabidopsis thaliana (Mouse-ear cress)	Chain (1); Disulfide bond (8); Erroneous gene model prediction (1); Sequence conflict (3); Signal peptide (1)											Thaumatin family	IPR001938;IPR017949;	ath:AT1G18250;
CcLG02	9449457	T	C	PRILA_dataset;ANN=C	Saxena et al. 2017b	missense_variant	MODERATE	transcript	C.cajan_05381	protein_coding	2/2	c.640T>C	p.Phe214Leu	640/726	640/726	214/241	C.cajan_05381	Q9LU68	Protein CHLOROPLAST IMPORT APPARATUS 2	CIA2 At5g57180 MUL3.13	Arabidopsis thaliana (Mouse-ear cress)	Alternative sequence (2); Chain (1); Compositional bias (1); Domain (1); Transit peptide (1)		SUBCELLULAR LOCATION: Plastid, chloroplast {ECO:0000305}. Nucleus {ECO:0000255|PROSITE-ProRule:PRU00357, ECO:0000269|PubMed:11549763}.	protein targeting to chloroplast; regulation of transcription, DNA-templated		chloroplast; nucleus	GO:0009507; GO:0005634; GO:0045036; GO:0006355			TISSUE SPECIFICITY: Expressed in leaves and young flower buds. {ECO:0000269|PubMed:11549763}.			IPR010402;	ath:AT5G57180;
CcLG02	9995430	T	C	PRILA_dataset;ANN=C	Saxena et al. 2017b	intergenic_region	MODIFIER	intergenic_region	GENE_CDS_CcLG02_9992604_9992789-GENE_CDS_CcLG02_9998459_9999022			n.9995430T>C					-	-	-	-	-	-	-	-	-	-	-	-	-	-	-	-
CcLG02	9995524	G	C	PRILA_dataset;ANN=C	Saxena et al. 2017b	intergenic_region	MODIFIER	intergenic_region	GENE_CDS_CcLG02_9992604_9992789-GENE_CDS_CcLG02_9998459_9999022			n.9995524G>C					-	-	-	-	-	-	-	-	-	-	-	-	-	-	-	-
CcLG02	9999712	T	C	PRILA_dataset;ANN=C	Saxena et al. 2017b	synonymous_variant	LOW	transcript	C.cajan_05430	protein_coding	2/3	c.285A>G	p.Ser95Ser	285/966	285/966	95/321	C.cajan_05430	P22195	Cationic peroxidase 1 (EC 1.11.1.7) (PNPC1)	PNC1	Arachis hypogaea (Peanut)	Active site (1); Beta strand (8); Chain (1); Disulfide bond (4); Glycosylation (2); Helix (15); Metal binding (11); Modified residue (1); Signal peptide (1); Site (1); Turn (5)		SUBCELLULAR LOCATION: Secreted {ECO:0000255|PROSITE-ProRule:PRU00297}.	hydrogen peroxide catabolic process; peroxidase activity	heme binding; metal ion binding; peroxidase activity	extracellular region	GO:0005576; GO:0020037; GO:0042744; GO:0046872; GO:0004601					Peroxidase family, Classical plant (class III) peroxidase subfamily	IPR010255;IPR002016;IPR000823;IPR019794;IPR019793;
CcLG02	10042047	A	C	PRILA_dataset;ANN=C	Saxena et al. 2017b	missense_variant	MODERATE	transcript	C.cajan_05434	protein_coding	4/4	c.866A>C	p.Asn289Thr	866/978	866/978	289/325	C.cajan_05434	A7NY33	Peroxidase 4 (EC 1.11.1.7)	GSVIVT00023967001 LOC100257005	Vitis vinifera (Grape)	Active site (1); Binding site (1); Chain (1); Disulfide bond (4); Glycosylation (1); Metal binding (10); Modified residue (1); Sequence conflict (2); Signal peptide (1); Site (1)		SUBCELLULAR LOCATION: Secreted {ECO:0000250|UniProtKB:P84516, ECO:0000255|PROSITE-ProRule:PRU00297}.	hydrogen peroxide catabolic process; peroxidase activity	heme binding; metal ion binding; peroxidase activity	extracellular region	GO:0005576; GO:0020037; GO:0042744; GO:0046872; GO:0004601					Peroxidase family, Classical plant (class III) peroxidase subfamily	IPR010255;IPR002016;IPR000823;IPR019794;IPR019793;	vvi:100257005;
CcLG02	10734025	T	C	PRILA_dataset;ANN=C	Saxena et al. 2017b	intron_variant	MODIFIER	transcript	C.cajan_05501	protein_coding	1/1	c.1466-17A>G					C.cajan_05501	Q7LHG5	Transposon Ty3-I Gag-Pol polyprotein (Gag3-Pol3) (Transposon Ty3-2 TYA-TYB polyprotein) [Cleaved into: Capsid protein (CA) (p24); Spacer peptide p3; Nucleocapsid protein p11 (NC); Ty3 protease (PR) (EC 3.4.23.-) (p16); Spacer peptide J; Reverse transcriptase/ribonuclease H (RT) (RT-RH) (EC 2.7.7.49) (EC 2.7.7.7) (EC 3.1.26.4) (p55); Integrase p52 (IN); Integrase p49 (IN)]	TY3B-I YILWTy3-1 POL YIL082W-A	Saccharomyces cerevisiae (strain ATCC 204508 / S288c) (Baker's yeast)	Active site (1); Chain (7); Domain (3); Erroneous gene model prediction (3); Metal binding (5); Peptide (2); Region (1); Sequence conflict (1); Site (7); Zinc finger (1)		SUBCELLULAR LOCATION: Cytoplasm. Nucleus {ECO:0000250}.	aspartic-type endopeptidase activity; DNA-dependent DNA replication; DNA-directed DNA polymerase activity; DNA integration; DNA recombination; peptidase activity; ribonuclease activity; RNA-dependent DNA replication; RNA-directed DNA polymerase activity; RNA-DNA hybrid ribonuclease activity; RNA phosphodiester bond hydrolysis; transposition, RNA-mediated; viral release from host cell	aspartic-type endopeptidase activity; ATP binding; DNA binding; DNA-directed DNA polymerase activity; peptidase activity; ribonuclease activity; RNA binding; RNA-directed DNA polymerase activity; RNA-DNA hybrid ribonuclease activity; zinc ion binding	cytoplasm; nucleus; retrotransposon nucleocapsid	GO:0005524; GO:0003677; GO:0015074; GO:0006310; GO:0006261; GO:0003887; GO:0003723; GO:0090501; GO:0004523; GO:0006278; GO:0003964; GO:0004190; GO:0005737; GO:0005634; GO:0008233; GO:0000943; GO:0004540; GO:0032197; GO:0019076; GO:0008270				DOMAIN: Integrase core domain contains the D-x(n)-D-x(35)-E motif, named for the phylogenetically conserved glutamic acid and aspartic acid residues and the invariant 35 amino acid spacing between the second and third acidic residues. Each acidic residue of the D,D(35)E motif is independently essential for the 3'-processing and strand transfer activities of purified integrase protein (By similari…		IPR001584;IPR024650;IPR021109;IPR005162;IPR012337;IPR000477;IPR001878;	sce:YIL082W-A;
CcLG02	11585386	T	C	PRILA_dataset;ANN=C	Saxena et al. 2017b	missense_variant	MODERATE	transcript	C.cajan_05573	protein_coding	2/2	c.370T>C	p.Trp124Arg	370/513	370/513	124/170	C.cajan_05573	Q9LYN0	PRA1 family protein B1 (AtPRA1.B1) (Prenylated Rab acceptor 6)	PRA1B1 PRA6 At3g56110 F18O21.70	Arabidopsis thaliana (Mouse-ear cress)	Chain (1); Initiator methionine (1); Modified residue (1); Sequence conflict (2); Transmembrane (5)		SUBCELLULAR LOCATION: Endosome membrane {ECO:0000269|PubMed:18583532}; Multi-pass membrane protein {ECO:0000269|PubMed:18583532}.	vesicle-mediated transport		endoplasmic reticulum; endosome; Golgi apparatus; integral component of membrane	GO:0005794; GO:0005783; GO:0005768; GO:0016021; GO:0016192					PRA1 family	IPR004895;	ath:AT3G56110;
CcLG02	16349027	T	C	PRILA_dataset;ANN=C	Saxena et al. 2017b	splice_region_variant&intron_variant	LOW	transcript	C.cajan_06046	protein_coding	4/13	c.282-8T>C					C.cajan_06046	Q58DT8	WD repeat-containing protein 55	WDR55	Bos taurus (Bovine)	Chain (1); Compositional bias (1); Modified residue (2); Repeat (7)		SUBCELLULAR LOCATION: Nucleus, nucleolus {ECO:0000250}. Cytoplasm {ECO:0000250}.	rRNA processing		cytoplasm; nucleolus	GO:0005737; GO:0005730; GO:0006364					WD repeat WDR55 family	IPR015943;IPR001680;IPR019775;IPR017986;IPR017422;	bta:508709;
CcLG02	16582832	G	C	PRILA_dataset;ANN=C	Saxena et al. 2017b	synonymous_variant	LOW	transcript	C.cajan_06068	protein_coding	1/1	c.957G>C	p.Val319Val	957/1506	957/1506	319/501	C.cajan_06068	P54144	Ammonium transporter 1 member 1 (AtAMT1;1)	AMT1-1 At4g13510 T6G15.60	Arabidopsis thaliana (Mouse-ear cress)	Chain (1); Compositional bias (1); Frameshift (2); Modified residue (5); Transmembrane (10)		SUBCELLULAR LOCATION: Cell membrane {ECO:0000269|PubMed:15308754, ECO:0000269|PubMed:16917981, ECO:0000269|PubMed:17026539}; Multi-pass membrane protein {ECO:0000269|PubMed:15308754, ECO:0000269|PubMed:16917981, ECO:0000269|PubMed:17026539}.	ammonium transmembrane transporter activity; ammonium transport; lateral root branching; lateral root formation; protein polymerization; response to abscisic acid; response to karrikin	ammonium transmembrane transporter activity	integral component of membrane; nucleus; plasma membrane; plasmodesma	GO:0008519; GO:0015696; GO:0016021; GO:0080181; GO:0010311; GO:0005634; GO:0005886; GO:0009506; GO:0051258; GO:0009737; GO:0080167		INDUCTION: By nitrogen deprivation in roots and nitrogen supply in leaves. {ECO:0000269|PubMed:16917981, ECO:0000269|PubMed:17026539, ECO:0000269|PubMed:17085512, ECO:0000269|PubMed:17172286}.	TISSUE SPECIFICITY: Highly expressed in roots. Expressed in root tips, root hairs, root epidermis, rhizodermis, cortex and pericycle. Expressed in leaves epidermal and mesophyll cells. {ECO:0000269|PubMed:10330477, ECO:0000269|PubMed:16917981, ECO:0000269|PubMed:17026539, ECO:0000269|PubMed:17085512}.		Ammonia transporter channel (TC 1.A.11.2) family	IPR029020;IPR001905;IPR018047;IPR024041;	ath:AT4G13510;
CcLG02	16814781	T	C	PRILA_dataset;ANN=C	Saxena et al. 2017b	intergenic_region	MODIFIER	intergenic_region	GENE_CDS_CcLG02_16813305_16813571-GENE_CDS_CcLG02_16815624_16815946			n.16814781T>C					-	-	-	-	-	-	-	-	-	-	-	-	-	-	-	-
CcLG02	17728189	A	C	PRILA_dataset;ANN=C	Saxena et al. 2017b	intergenic_region	MODIFIER	intergenic_region	GENE_CDS_CcLG02_17721068_17721172-GENE_CDS_CcLG02_17728503_17728673			n.17728189A>C					-	-	-	-	-	-	-	-	-	-	-	-	-	-	-	-
CcLG02	23127871	A	C	PRILA_dataset;ANN=C	Saxena et al. 2017b	intron_variant	MODIFIER	transcript	C.cajan_06643	protein_coding	17/17	c.1828-19A>C					C.cajan_06643	Q93Z16	Dolichyl-diphosphooligosaccharide--protein glycosyltransferase subunit 2 (EC 2.4.99.18) (Protein HAPLESS 6) (Ribophorin II) (RPN-II) (Ribophorin-2)	RPN2 HAP6 At4g21150 F7J7.90	Arabidopsis thaliana (Mouse-ear cress)	Chain (1); Erroneous gene model prediction (2); Signal peptide (1); Topological domain (4); Transmembrane (3)	PATHWAY: Protein modification; protein glycosylation.	SUBCELLULAR LOCATION: Endoplasmic reticulum membrane {ECO:0000250}; Multi-pass membrane protein {ECO:0000250}.	protein N-linked glycosylation; response to cold; transferase activity, transferring glycosyl groups	transferase activity, transferring glycosyl groups	endoplasmic reticulum; Golgi apparatus; integral component of membrane; membrane; mitochondrion; oligosaccharyltransferase complex; plant-type cell wall; plasma membrane; plasmodesma; vacuolar membrane	GO:0005794; GO:0005783; GO:0016021; GO:0016020; GO:0005739; GO:0008250; GO:0009505; GO:0005886; GO:0009506; GO:0006487; GO:0009409; GO:0016757; GO:0005774					SWP1 family	IPR008814;	ath:AT4G21150;
CcLG02	30085461	T	C	PRILA_dataset;ANN=C	Saxena et al. 2017b	intergenic_region	MODIFIER	intergenic_region	GENE_CDS_CcLG02_30077042_30077727-GENE_CDS_CcLG02_30091312_30091585			n.30085461T>C					-	-	-	-	-	-	-	-	-	-	-	-	-	-	-	-
CcLG02	33173232	T	C	PRILA_dataset;ANN=C	Saxena et al. 2017b	intergenic_region	MODIFIER	intergenic_region	GENE_CDS_CcLG02_33170598_33170882-GENE_CDS_CcLG02_33173377_33173677			n.33173232T>C					-	-	-	-	-	-	-	-	-	-	-	-	-	-	-	-
CcLG02	36005192	T	C	PRILA_dataset;ANN=C	Saxena et al. 2017b	synonymous_variant	LOW	transcript	C.cajan_07921	protein_coding	5/5	c.649T>C	p.Leu217Leu	649/915	649/915	217/304	C.cajan_07921	Q99685	Monoglyceride lipase (MGL) (EC 3.1.1.23) (HU-K5) (Lysophospholipase homolog) (Lysophospholipase-like) (Monoacylglycerol lipase) (MAGL)	MGLL	Homo sapiens (Human)	Active site (3); Alternative sequence (2); Beta strand (10); Chain (1); Erroneous initiation (7); Helix (13); Modified residue (1); Sequence conflict (1); Turn (1)	PATHWAY: Glycerolipid metabolism; triacylglycerol degradation.		acylglycerol acyl-chain remodeling; acylglycerol catabolic process; acylglycerol lipase activity; arachidonic acid metabolic process; blood coagulation; fatty acid biosynthetic process; glycerophospholipid biosynthetic process; inflammatory response; lipid metabolic process; long term synaptic depression; lysophospholipase activity; phospholipid metabolic process; platelet activation; regulation …	acylglycerol lipase activity; lipid binding; lysophospholipase activity; protein homodimerization activity	endoplasmic reticulum membrane; plasma membrane; synapse	GO:0036155; GO:0046464; GO:0047372; GO:0019369; GO:0007596; GO:0005789; GO:0006633; GO:0046474; GO:0006954; GO:0008289; GO:0006629; GO:0060292; GO:0004622; GO:0006644; GO:0005886; GO:0030168; GO:0042803; GO:2000124; GO:0050727; GO:0051930; GO:0009966; GO:0044281; GO:0045202; GO:0019433			TISSUE SPECIFICITY: Detected in adipose tissue, lung, liver, kidney, brain and heart. {ECO:0000269|PubMed:11470505}.		AB hydrolase superfamily, Monoacylglycerol lipase family	IPR029058;IPR000073;	hsa:11343;
CcLG02	36107773	T	C	PRILA_dataset;ANN=C	Saxena et al. 2017b	intron_variant	MODIFIER	transcript	C.cajan_07931	protein_coding	8/11	c.1943+640T>C					C.cajan_07931	Q9M3B9	ABC transporter B family member 20 (ABC transporter ABCB.20) (AtABCB20) (Multidrug resistance protein 14) (P-glycoprotein 20)	ABCB20 MDR14 PGP20 At3g55320 T26I12.200	Arabidopsis thaliana (Mouse-ear cress)	Chain (1); Domain (4); Erroneous initiation (1); Glycosylation (7); Nucleotide binding (2); Transmembrane (12)		SUBCELLULAR LOCATION: Membrane {ECO:0000255|PROSITE-ProRule:PRU00441}; Multi-pass membrane protein {ECO:0000255|PROSITE-ProRule:PRU00441}.	acropetal auxin transport; ATPase activity, coupled to transmembrane movement of substances; ATP catabolic process; auxin efflux; auxin efflux transmembrane transporter activity; basipetal auxin transport; transmembrane transport	ATPase activity, coupled to transmembrane movement of substances; ATP binding; auxin efflux transmembrane transporter activity	integral component of membrane; nucleus; plasma membrane	GO:0005524; GO:0006200; GO:0042626; GO:0010541; GO:0010315; GO:0010329; GO:0010540; GO:0016021; GO:0005634; GO:0005886; GO:0055085					ABC transporter superfamily, ABCB family, Multidrug resistance exporter (TC 3.A.1.201) subfamily	IPR003593;IPR011527;IPR003439;IPR001140;IPR027417;	ath:AT3G55320;
CcLG02	2121791	C	G	PRILA_dataset;ANN=G	Saxena et al. 2017b	missense_variant	MODERATE	transcript	C.cajan_04716	protein_coding	1/1	c.6C>G	p.Phe2Leu	6/1476	6/1476	2/491	C.cajan_04716	Q9S7R4	Pentatricopeptide repeat-containing protein At1g74900, mitochondrial (Protein ORGANELLE TRANSCRIPT PROCESSING DEFECT 43)	OTP43 At1g74900 F25A4.13 F9E10.25	Arabidopsis thaliana (Mouse-ear cress)	Alternative sequence (1); Chain (1); Repeat (11); Transit peptide (1)		SUBCELLULAR LOCATION: Mitochondrion {ECO:0000305}.	RNA splicing		mitochondrion	GO:0008380; GO:0005739					PPR family, P subfamily	IPR002885;IPR011990;	ath:AT1G74900;
CcLG02	4085919	A	G	PRILA_dataset;ANN=G	Saxena et al. 2017b	intergenic_region	MODIFIER	intergenic_region	GENE_CDS_CcLG02_4081285_4081482-GENE_CDS_CcLG02_4086058_4086501			n.4085919A>G					-	-	-	-	-	-	-	-	-	-	-	-	-	-	-	-
CcLG02	7116222	C	G	PRILA_dataset;ANN=G	Saxena et al. 2017b	synonymous_variant	LOW	transcript	C.cajan_05153	protein_coding	1/5	c.120C>G	p.Ala40Ala	120/1506	120/1506	40/501	C.cajan_05153	Q9FE59	Sucrose transport protein SUC4 (Sucrose permease 4) (Sucrose transporter 4) (Sucrose-proton symporter 4)	SUC4 SUT4 At1g09960 F21M12.35	Arabidopsis thaliana (Mouse-ear cress)	Chain (1); Erroneous gene model prediction (1); Modified residue (1); Sequence conflict (10); Topological domain (13); Transmembrane (12)	PATHWAY: Glycan biosynthesis; sucrose metabolism.	SUBCELLULAR LOCATION: Cell membrane {ECO:0000305}; Multi-pass membrane protein {ECO:0000305}.	sucrose metabolic process; sucrose transmembrane transporter activity; symporter activity	sucrose transmembrane transporter activity; symporter activity	cis-Golgi network; integral component of plasma membrane; plasma membrane; vacuole	GO:0005801; GO:0005887; GO:0005886; GO:0005985; GO:0008515; GO:0015293; GO:0005773	DEVELOPMENTAL STAGE: Also present in inflorescence axil branches and in anther and pistil of developing flowers. At anthesis, restricted to anthers. {ECO:0000269|PubMed:10948254}.	INDUCTION: Specifically induced by H.schachtii (cyst nematodes) in nematode-induced syncytia. {ECO:0000269|PubMed:12529515}.	TISSUE SPECIFICITY: Expressed in sink tissues, mostly in minor veins of sink leaves. Localized in companion cells. {ECO:0000269|PubMed:10948254, ECO:0000269|PubMed:12689351}.		Glycoside-pentoside-hexuronide (GPH) cation symporter transporter (TC 2.A.2.4) family	IPR016196;IPR005989;	ath:AT1G09960;
CcLG02	9646714	A	G	PRILA_dataset;ANN=G	Saxena et al. 2017b	missense_variant	MODERATE	transcript	C.cajan_05399	protein_coding	1/1	c.1771A>G	p.Asn591Asp	1771/1911	1771/1911	591/636	C.cajan_05399	Q9UPT5	Exocyst complex component 7 (Exocyst complex component Exo70)	EXOC7 EXO70 KIAA1067	Homo sapiens (Human)	Alternative sequence (6); Chain (1); Coiled coil (2); Erroneous initiation (2); Sequence conflict (4)		SUBCELLULAR LOCATION: Cytoplasm, cytosol {ECO:0000250}. Cell membrane {ECO:0000250}; Peripheral membrane protein {ECO:0000250}. Note=Translocates, as a preformed complex with SEC6 and SEC8, to the plasma membrane in response to insulin through the activation of ARHQ. {ECO:0000250}.	cellular protein metabolic process; exocytosis; membrane organization; protein transport		centriolar satellite; exocyst; growth cone membrane; membrane; microtubule organizing center; plasma membrane	GO:0044267; GO:0034451; GO:0000145; GO:0006887; GO:0032584; GO:0016020; GO:0061024; GO:0005815; GO:0005886; GO:0015031				DOMAIN: The N-terminus is involved in SEC8 and ARHQ binding. {ECO:0000250}.; DOMAIN: The C-terminus is required for translocation to the plasma membrane. {ECO:0000250}.	EXO70 family	IPR016159;IPR004140;	hsa:23265;
CcLG02	9785818	A	G	PRILA_dataset;ANN=G	Saxena et al. 2017b	intergenic_region	MODIFIER	intergenic_region	GENE_CDS_CcLG02_9758591_9758818-GENE_CDS_CcLG02_9785947_9787095			n.9785818A>G					-	-	-	-	-	-	-	-	-	-	-	-	-	-	-	-
CcLG02	10072506	T	G	PRILA_dataset;ANN=G	Saxena et al. 2017b	missense_variant	MODERATE	transcript	C.cajan_05439	protein_coding	3/4	c.460T>G	p.Tyr154Asp	460/744	460/744	154/247	C.cajan_05439	C0LGD7	Probable LRR receptor-like serine/threonine-protein kinase At1g06840 (EC 2.7.11.1)	At1g06840 F4H5.8	Arabidopsis thaliana (Mouse-ear cress)	Active site (1); Alternative sequence (2); Binding site (1); Chain (1); Domain (1); Erroneous gene model prediction (1); Glycosylation (18); Nucleotide binding (1); Repeat (14); Signal peptide (1); Topological domain (2); Transmembrane (1)		SUBCELLULAR LOCATION: Cell membrane {ECO:0000269|PubMed:16618929}; Single-pass type I membrane protein {ECO:0000269|PubMed:16618929}.	protein serine/threonine kinase activity	ATP binding; protein serine/threonine kinase activity	integral component of membrane; plasma membrane	GO:0005524; GO:0016021; GO:0005886; GO:0004674					Protein kinase superfamily, Ser/Thr protein kinase family	IPR013320;IPR011009;IPR001611;IPR013210;IPR000719;IPR017441;IPR001245;IPR008271;	ath:AT1G06840;
CcLG02	10150345	C	G	PRILA_dataset;ANN=G	Saxena et al. 2017b	synonymous_variant	LOW	transcript	C.cajan_05447	protein_coding	1/1	c.198G>C	p.Gly66Gly	198/1107	198/1107	66/368	C.cajan_05447	O22932	CBL-interacting serine/threonine-protein kinase 11 (EC 2.7.11.1) (SNF1-related kinase 3.22) (SOS2-like protein kinase PKS5) (SOS3-interacting protein 4)	CIPK11 PKS5 SIP4 SnRK3.22 At2g30360 T9D9.17	Arabidopsis thaliana (Mouse-ear cress)	Active site (1); Binding site (1); Chain (1); Domain (2); Frameshift (1); Modified residue (2); Nucleotide binding (1); Region (2)			protein kinase activity; protein phosphorylation; protein serine/threonine kinase activity; response to pH; signal transduction	ATP binding; protein kinase activity; protein serine/threonine kinase activity		GO:0005524; GO:0004672; GO:0006468; GO:0004674; GO:0009268; GO:0007165	DEVELOPMENTAL STAGE: Expressed in hypocotyls and roots upon germination. As seedlings mature, detected in the vascular tissue of both the stem and leaf. {ECO:0000269|PubMed:17483306}.	INDUCTION: Up-regulated by salt, drought, abscisic acid and glucose, but not by cold. {ECO:0000269|PubMed:11402167, ECO:0000269|PubMed:17483306}.	TISSUE SPECIFICITY: Expressed in roots and stems, but barely detectable in flowers and siliques. {ECO:0000269|PubMed:11402167, ECO:0000269|PubMed:17483306}.	DOMAIN: The activation loop within the kinase domain is the target of phosphorylation/activation by upstream protein kinases. The PPI motif mediates the interaction with the ABI (abscisic acid-insensitive) phosphatases (By similarity). {ECO:0000250}.	Protein kinase superfamily, CAMK Ser/Thr protein kinase family, SNF1 subfamily	IPR020636;IPR011009;IPR018451;IPR004041;IPR000719;IPR017441;IPR002290;IPR008271;	ath:AT2G30360;
CcLG02	11050541	C	G	PRILA_dataset;ANN=G	Saxena et al. 2017b	missense_variant	MODERATE	transcript	C.cajan_05531	protein_coding	3/5	c.793G>C	p.Ala265Pro	793/1152	793/1152	265/383	C.cajan_05531	I1JI39	Uncharacterized protein		Glycine max (Soybean) (Glycine hispida)														gmx:100816574;
CcLG02	11100393	A	G	PRILA_dataset;ANN=G	Saxena et al. 2017b	intergenic_region	MODIFIER	intergenic_region	GENE_CDS_CcLG02_11084164_11084422-GENE_CDS_CcLG02_11139899_11140147			n.11100393A>G					-	-	-	-	-	-	-	-	-	-	-	-	-	-	-	-
CcLG02	12039397	A	G	PRILA_dataset;ANN=G	Saxena et al. 2017b	missense_variant	MODERATE	transcript	C.cajan_05617	protein_coding	11/15	c.1561A>G	p.Asn521Asp	1561/2103	1561/2103	521/700	C.cajan_05617	O48626	Centromere/kinetochore protein zw10 homolog (AtZW10) (MAG2-interacting protein 1)	ZW10 MIP1 At2g32900 T21L14.16	Arabidopsis thaliana (Mouse-ear cress)	Chain (1); Erroneous gene model prediction (1); Sequence conflict (1)		SUBCELLULAR LOCATION: Cytoplasm, cytoskeleton, spindle. Cytoplasm. Chromosome, centromere. Chromosome, centromere, kinetochore. Endoplasmic reticulum membrane; Peripheral membrane protein {ECO:0000269|PubMed:24118572}. Note=In prometaphase, associated with the kinetochore. At metaphase, mostly associated with the spindle. In early anaphase, found in the vicinity of the centromere. As anaphase pro…	chromosome segregation; mitotic nuclear division		cytoplasm; cytoskeleton; kinetochore; nucleus	GO:0007059; GO:0005737; GO:0005856; GO:0000776; GO:0007067; GO:0005634					ZW10 family	IPR009361;	ath:AT2G32900;
CcLG02	12241774	A	G	PRILA_dataset;ANN=G	Saxena et al. 2017b	intergenic_region	MODIFIER	intergenic_region	GENE_CDS_CcLG02_12235740_12236370-GENE_CDS_CcLG02_12243058_12243189			n.12241774A>G					-	-	-	-	-	-	-	-	-	-	-	-	-	-	-	-
CcLG02	13998912	T	G	PRILA_dataset;ANN=G	Saxena et al. 2017b	splice_region_variant&intron_variant	LOW	transcript	C.cajan_05813	protein_coding	2/3	c.876+5T>G					C.cajan_05813	Q680C0	GDSL esterase/lipase At4g10955 (EC 3.1.1.-)	At4g10955 F25I24.160 F8M12.9	Arabidopsis thaliana (Mouse-ear cress)	Alternative sequence (1); Chain (1); Erroneous gene model prediction (3)			hydrolase activity; lipid catabolic process	hydrolase activity		GO:0016787; GO:0016042					'GDSL' lipolytic enzyme family	IPR029058;IPR002921;	ath:AT4G10955;
CcLG02	14429239	A	G	PRILA_dataset;ANN=G	Saxena et al. 2017b	missense_variant	MODERATE	transcript	C.cajan_05861	protein_coding	4/12	c.1174T>C	p.Cys392Arg	1174/3213	1174/3213	392/1070	C.cajan_05861	P52026	DNA polymerase I (POL I) (EC 2.7.7.7)	polA pol	Geobacillus stearothermophilus (Bacillus stearothermophilus)	Beta strand (20); Chain (1); Domain (1); Erroneous initiation (1); Helix (33); Mutagenesis (1); Natural variant (58); Region (2); Sequence conflict (14); Turn (4)			3'-5' exonuclease activity; DNA-directed DNA polymerase activity; DNA repair	3'-5' exonuclease activity; DNA binding; DNA-directed DNA polymerase activity		GO:0008408; GO:0003677; GO:0006281; GO:0003887					DNA polymerase type-A family	IPR002562;IPR020046;IPR020045;IPR002421;IPR019760;IPR001098;IPR018320;IPR002298;IPR008918;IPR003583;IPR029060;IPR012337;
CcLG02	15296613	A	G	PRILA_dataset;ANN=G	Saxena et al. 2017b	synonymous_variant	LOW	transcript	C.cajan_05962	protein_coding	6/6	c.1863A>G	p.Lys621Lys	1863/2214	1863/2214	621/737	C.cajan_05962	Q9FG72	Oligopeptide transporter 1 (AtOPT1)	OPT1 At5g55930 MYN21.4	Arabidopsis thaliana (Mouse-ear cress)	Chain (1); Transmembrane (13)		SUBCELLULAR LOCATION: Membrane {ECO:0000305}; Multi-pass membrane protein {ECO:0000305}.	oligopeptide transport; oligopeptide transporter activity; protein transport; transmembrane transport	oligopeptide transporter activity	integral component of membrane; membrane	GO:0016021; GO:0016020; GO:0006857; GO:0015198; GO:0015031; GO:0055085			TISSUE SPECIFICITY: Highly expressed in flowers, and moderately expressed in leaves and stems. {ECO:0000269|PubMed:11788749}.		Oligopeptide OPT transporter (TC 2.A.67.1) family	IPR004648;IPR004813;	ath:AT5G55930;
CcLG02	16348917	T	G	PRILA_dataset;ANN=G	Saxena et al. 2017b	synonymous_variant	LOW	transcript	C.cajan_06046	protein_coding	4/14	c.267T>G	p.Leu89Leu	267/996	267/996	89/331	C.cajan_06046	Q58DT8	WD repeat-containing protein 55	WDR55	Bos taurus (Bovine)	Chain (1); Compositional bias (1); Modified residue (2); Repeat (7)		SUBCELLULAR LOCATION: Nucleus, nucleolus {ECO:0000250}. Cytoplasm {ECO:0000250}.	rRNA processing		cytoplasm; nucleolus	GO:0005737; GO:0005730; GO:0006364					WD repeat WDR55 family	IPR015943;IPR001680;IPR019775;IPR017986;IPR017422;	bta:508709;
CcLG02	16902633	A	G	PRILA_dataset;ANN=G	Saxena et al. 2017b	intron_variant	MODIFIER	transcript	C.cajan_06097	protein_coding	7/11	c.1278-713T>C					C.cajan_06097	O54922	Exocyst complex component 7 (Exocyst complex component Exo70) (rExo70)	Exoc7 Exo70	Rattus norvegicus (Rat)	Chain (1); Coiled coil (2); Region (1)		SUBCELLULAR LOCATION: Cytoplasm, cytosol {ECO:0000250}. Cell membrane {ECO:0000250}; Peripheral membrane protein {ECO:0000250}. Note=Translocates, as a preformed complex with SEC6 and SEC8, to the plasma membrane in response to insulin through the activation of ARHQ. {ECO:0000250}.	exocytosis; protein transport		exocyst; plasma membrane	GO:0000145; GO:0006887; GO:0005886; GO:0015031				DOMAIN: The C-terminus is required for translocation to the plasma membrane. {ECO:0000250}.	EXO70 family	IPR016159;IPR004140;	rno:100911734;rno:64632;
CcLG02	17021611	T	G	PRILA_dataset;ANN=G	Saxena et al. 2017b	intron_variant	MODIFIER	transcript	C.cajan_06106	protein_coding	12/33	c.1473+2822A>C					C.cajan_06106	Q84WU2	Ubiquitin carboxyl-terminal hydrolase 13 (EC 3.4.19.12) (Deubiquitinating enzyme 13) (AtUBP13) (Ubiquitin thioesterase 13) (Ubiquitin-specific-processing protease 13)	UBP13 At3g11910 F26K24.20 MEC18.1	Arabidopsis thaliana (Mouse-ear cress)	Active site (2); Chain (1); Domain (2); Erroneous gene model prediction (2)			cysteine-type peptidase activity; ubiquitin-dependent protein catabolic process; ubiquitinyl hydrolase activity	cysteine-type peptidase activity; ubiquitinyl hydrolase activity	cytosol; plasmodesma	GO:0008234; GO:0005829; GO:0009506; GO:0006511; GO:0036459					Peptidase C19 family	IPR002083;IPR018200;IPR001394;IPR008974;IPR028889;IPR024729;IPR029346;	ath:AT3G11910;
CcLG02	17440811	A	G	PRILA_dataset;ANN=G	Saxena et al. 2017b	intergenic_region	MODIFIER	intergenic_region	GENE_CDS_CcLG02_17439748_17439948-GENE_CDS_CcLG02_17449637_17449978			n.17440811A>G					-	-	-	-	-	-	-	-	-	-	-	-	-	-	-	-
CcLG02	18013257	A	G	PRILA_dataset;ANN=G	Saxena et al. 2017b	intergenic_region	MODIFIER	intergenic_region	GENE_CDS_CcLG02_18010652_18010871-GENE_CDS_CcLG02_18013905_18014387			n.18013257A>G					-	-	-	-	-	-	-	-	-	-	-	-	-	-	-	-
CcLG02	18646883	A	G	PRILA_dataset;ANN=G	Saxena et al. 2017b	intergenic_region	MODIFIER	intergenic_region	GENE_CDS_CcLG02_18620089_18621672-GENE_CDS_CcLG02_18661032_18661409			n.18646883A>G					-	-	-	-	-	-	-	-	-	-	-	-	-	-	-	-
CcLG02	18854730	A	G	PRILA_dataset;ANN=G	Saxena et al. 2017b	intergenic_region	MODIFIER	intergenic_region	GENE_CDS_CcLG02_18851554_18852246-GENE_CDS_CcLG02_18859226_18859552			n.18854730A>G					-	-	-	-	-	-	-	-	-	-	-	-	-	-	-	-
CcLG02	20976897	C	G	PRILA_dataset;ANN=G	Saxena et al. 2017b	intergenic_region	MODIFIER	intergenic_region	GENE_CDS_CcLG02_20968955_20969275-GENE_CDS_CcLG02_20985367_20985723			n.20976897C>G					-	-	-	-	-	-	-	-	-	-	-	-	-	-	-	-
CcLG02	21648418	C	G	PRILA_dataset;ANN=G	Saxena et al. 2017b	intergenic_region	MODIFIER	intergenic_region	GENE_CDS_CcLG02_21643688_21643864-GENE_CDS_CcLG02_21653860_21655215			n.21648418C>G					-	-	-	-	-	-	-	-	-	-	-	-	-	-	-	-
CcLG02	32097346	T	G	PRILA_dataset;ANN=G	Saxena et al. 2017b	intergenic_region	MODIFIER	intergenic_region	GENE_CDS_CcLG02_32083258_32083406-GENE_CDS_CcLG02_32097534_32097564			n.32097346T>G					-	-	-	-	-	-	-	-	-	-	-	-	-	-	-	-
CcLG02	33173943	A	G	PRILA_dataset;ANN=G	Saxena et al. 2017b	synonymous_variant	LOW	transcript	C.cajan_07627	protein_coding	2/3	c.168T>C	p.Ser56Ser	168/513	168/513	56/170	C.cajan_07627	I1NFN5	Uncharacterized protein		Glycine max (Soybean) (Glycine hispida)													IPR009606;	gmx:100781729;
CcLG02	36164833	C	G	PRILA_dataset;ANN=G	Saxena et al. 2017b	missense_variant	MODERATE	transcript	C.cajan_07942	protein_coding	1/9	c.67G>C	p.Gly23Arg	67/2811	67/2811	23/936	C.cajan_07942	Q54JE4	2-oxoglutarate dehydrogenase, mitochondrial (EC 1.2.4.2) (2-oxoglutarate dehydrogenase complex component E1) (OGDC-E1) (Alpha-ketoglutarate dehydrogenase)	ogdh DDB_G0288127	Dictyostelium discoideum (Slime mold)	Chain (1); Transit peptide (1)		SUBCELLULAR LOCATION: Mitochondrion matrix {ECO:0000250}.	glycolytic process; oxoglutarate dehydrogenase (succinyl-transferring) activity; tricarboxylic acid cycle	oxoglutarate dehydrogenase (succinyl-transferring) activity; thiamine pyrophosphate binding	mitochondrial oxoglutarate dehydrogenase complex; mitochondrion	GO:0006096; GO:0009353; GO:0005739; GO:0004591; GO:0030976; GO:0006099					Alpha-ketoglutarate dehydrogenase family	IPR011603;IPR001017;IPR029061;IPR005475;	ddi:DDB_G0288127;
CcLG02	36346129	T	G	PRILA_dataset;ANN=G	Saxena et al. 2017b	intron_variant	MODIFIER	transcript	C.cajan_07969	protein_coding	2/5	c.379+12A>C					C.cajan_07969	O49696	Aluminum-activated malate transporter 12 (AtALMT12) (Quick anion channel 1)	ALMT12 QUAC1 At4g17970 T6K21.150	Arabidopsis thaliana (Mouse-ear cress)	Alternative sequence (4); Chain (1); Compositional bias (1); Transmembrane (6)		SUBCELLULAR LOCATION: Cell membrane {ECO:0000269|PubMed:20154005, ECO:0000269|PubMed:20626656}; Multi-pass membrane protein {ECO:0000269|PubMed:20154005, ECO:0000269|PubMed:20626656}. Note=PubMed:20626656 indicates also a not confirmed endomembrane localization.	anion transmembrane transporter activity; malate transport; stomatal movement; sulfate transport	anion transmembrane transporter activity	endomembrane system; integral component of membrane; plasma membrane	GO:0008509; GO:0012505; GO:0016021; GO:0015743; GO:0005886; GO:0010118; GO:0008272		INDUCTION: Not induced by aluminum. {ECO:0000269|PubMed:20154005, ECO:0000269|PubMed:20626656}.	TISSUE SPECIFICITY: Expressed in roots, stems, leaves, flowers and pollen. Mainly detected in the roots vascular stele and in the leaves guard cells. {ECO:0000269|PubMed:20154005, ECO:0000269|PubMed:20626656}.		Aromatic acid exporter (TC 2.A.85) family	IPR020966;	ath:AT4G17970;
CcLG02	36892031	A	G	PRILA_dataset;ANN=G	Saxena et al. 2017b	intron_variant	MODIFIER	transcript	C.cajan_08038	protein_coding	2/2	c.686-742T>C					C.cajan_08038	I1LFM1	Uncharacterized protein		Glycine max (Soybean) (Glycine hispida)					DNA binding		GO:0003677						IPR009057;IPR017877;	gmx:100797767;
CcLG02	2840936	G	T	PRILA_dataset;ANN=T	Saxena et al. 2017b	intron_variant	MODIFIER	transcript	C.cajan_04777	protein_coding	12/23	c.4573+53G>T					C.cajan_04777	Q8GY23	E3 ubiquitin-protein ligase UPL1 (Ubiquitin-protein ligase 1) (EC 6.3.2.-)	UPL1 At1g55860 F14J16.14 F14J16.37	Arabidopsis thaliana (Mouse-ear cress)	Active site (1); Chain (1); Compositional bias (1); Domain (2); Erroneous gene model prediction (1); Erroneous initiation (1); Modified residue (1); Mutagenesis (1); Repeat (1); Sequence conflict (4)	PATHWAY: Protein modification; protein ubiquitination.		ligase activity; ubiquitin-protein transferase activity	ligase activity; ubiquitin-protein transferase activity		GO:0016874; GO:0004842	DEVELOPMENTAL STAGE: Constitutively expressed throughout development post-germination (at protein level). {ECO:0000269|PubMed:10571878}.		TISSUE SPECIFICITY: Widely expressed. Expressed in root, stem, cauline and rosette leaf, seedling and flower (at protein level). {ECO:0000269|PubMed:10571878}.		UPL family, TOM1/PTR1 subfamily	IPR011989;IPR016024;IPR025527;IPR010309;IPR010314;IPR000569;IPR009060;IPR015940;IPR000449;IPR003903;	ath:AT1G55860;
CcLG02	5756975	C	T	PRILA_dataset;ANN=T	Saxena et al. 2017b	intergenic_region	MODIFIER	intergenic_region	GENE_CDS_CcLG02_5751768_5751872-GENE_CDS_CcLG02_5758585_5758881			n.5756975C>T					-	-	-	-	-	-	-	-	-	-	-	-	-	-	-	-
CcLG02	9978063	C	T	PRILA_dataset;ANN=T	Saxena et al. 2017b	missense_variant	MODERATE	transcript	C.cajan_05427	protein_coding	5/7	c.347G>A	p.Arg116Lys	347/1386	347/1386	116/461	C.cajan_05427	O22928	Putative tRNA pseudouridine synthase (EC 5.4.99.-) (tRNA pseudouridylate synthase) (tRNA-uridine isomerase)	At2g30320 T09D09.13	Arabidopsis thaliana (Mouse-ear cress)	Active site (1); Binding site (1); Chain (1)			pseudouridine synthase activity; pseudouridine synthesis; tRNA processing	pseudouridine synthase activity; RNA binding		GO:0003723; GO:0009982; GO:0001522; GO:0008033					TRNA pseudouridine synthase TruA family	IPR020103;IPR001406;IPR020097;IPR020095;IPR020094;	ath:AT2G30320;
CcLG02	9995731	C	T	PRILA_dataset;ANN=T	Saxena et al. 2017b	intergenic_region	MODIFIER	intergenic_region	GENE_CDS_CcLG02_9992604_9992789-GENE_CDS_CcLG02_9998459_9999022			n.9995731C>T					-	-	-	-	-	-	-	-	-	-	-	-	-	-	-	-
CcLG02	10832982	C	T	PRILA_dataset;ANN=T	Saxena et al. 2017b	intron_variant	MODIFIER	transcript	C.cajan_05512	protein_coding	1/1	c.78-744G>A					C.cajan_05512	O22193	U-box domain-containing protein 4 (EC 6.3.2.-) (Plant U-box protein 4)	PUB4 At2g23140 T20D16.23	Arabidopsis thaliana (Mouse-ear cress)	Chain (1); Coiled coil (1); Compositional bias (1); Domain (1); Erroneous gene model prediction (2); Modified residue (1); Repeat (7)	PATHWAY: Protein modification; protein ubiquitination.		ligase activity; ubiquitin-protein transferase activity	ligase activity; ubiquitin-protein transferase activity		GO:0016874; GO:0004842						IPR011989;IPR016024;IPR000225;IPR003613;IPR013083;	ath:AT2G23140;
CcLG02	11100288	C	T	PRILA_dataset;ANN=T	Saxena et al. 2017b	intergenic_region	MODIFIER	intergenic_region	GENE_CDS_CcLG02_11084164_11084422-GENE_CDS_CcLG02_11139899_11140147			n.11100288C>T					-	-	-	-	-	-	-	-	-	-	-	-	-	-	-	-
CcLG02	11967510	G	T	PRILA_dataset;ANN=T	Saxena et al. 2017b	intergenic_region	MODIFIER	intergenic_region	GENE_CDS_CcLG02_11962751_11963125-GENE_CDS_CcLG02_11974984_11975220			n.11967510G>T					-	-	-	-	-	-	-	-	-	-	-	-	-	-	-	-
CcLG02	12221357	A	T	PRILA_dataset;ANN=T	Saxena et al. 2017b	intergenic_region	MODIFIER	intergenic_region	GENE_CDS_CcLG02_12216717_12217266-GENE_CDS_CcLG02_12221774_12222040			n.12221357A>T					-	-	-	-	-	-	-	-	-	-	-	-	-	-	-	-
CcLG02	12241805	G	T	PRILA_dataset;ANN=T	Saxena et al. 2017b	intergenic_region	MODIFIER	intergenic_region	GENE_CDS_CcLG02_12235740_12236370-GENE_CDS_CcLG02_12243058_12243189			n.12241805G>T					-	-	-	-	-	-	-	-	-	-	-	-	-	-	-	-
CcLG02	12308082	C	T	PRILA_dataset;ANN=T	Saxena et al. 2017b	intergenic_region	MODIFIER	intergenic_region	GENE_CDS_CcLG02_12305083_12305236-GENE_CDS_CcLG02_12349289_12350163			n.12308082C>T					-	-	-	-	-	-	-	-	-	-	-	-	-	-	-	-
CcLG02	12582067	A	T	PRILA_dataset;ANN=T	Saxena et al. 2017b	synonymous_variant	LOW	transcript	C.cajan_05673	protein_coding	1/2	c.93A>T	p.Ala31Ala	93/2622	93/2622	31/873	C.cajan_05673	Q8GZA6	Pentatricopeptide repeat-containing protein At1g71210	At1g71210 F23N20.20	Arabidopsis thaliana (Mouse-ear cress)	Chain (1); Erroneous initiation (1); Repeat (16)											PPR family, P subfamily	IPR002885;	ath:AT1G71210;
CcLG02	14006959	A	T	PRILA_dataset;ANN=T	Saxena et al. 2017b	intergenic_region	MODIFIER	intergenic_region	GENE_CDS_CcLG02_13997463_13997557-GENE_CDS_CcLG02_14014551_14015396			n.14006959A>T					-	-	-	-	-	-	-	-	-	-	-	-	-	-	-	-
CcLG02	15580642	C	T	PRILA_dataset;ANN=T	Saxena et al. 2017b	intergenic_region	MODIFIER	intergenic_region	GENE_CDS_CcLG02_15573029_15573345-GENE_CDS_CcLG02_15582197_15582301			n.15580642C>T					-	-	-	-	-	-	-	-	-	-	-	-	-	-	-	-
CcLG02	16348524	C	T	PRILA_dataset;ANN=T	Saxena et al. 2017b	synonymous_variant	LOW	transcript	C.cajan_06046	protein_coding	2/14	c.117C>T	p.Ser39Ser	117/996	117/996	39/331	C.cajan_06046	Q58DT8	WD repeat-containing protein 55	WDR55	Bos taurus (Bovine)	Chain (1); Compositional bias (1); Modified residue (2); Repeat (7)		SUBCELLULAR LOCATION: Nucleus, nucleolus {ECO:0000250}. Cytoplasm {ECO:0000250}.	rRNA processing		cytoplasm; nucleolus	GO:0005737; GO:0005730; GO:0006364					WD repeat WDR55 family	IPR015943;IPR001680;IPR019775;IPR017986;IPR017422;	bta:508709;
CcLG02	16348673	C	T	PRILA_dataset;ANN=T	Saxena et al. 2017b	intron_variant	MODIFIER	transcript	C.cajan_06046	protein_coding	2/13	c.129-20C>T					C.cajan_06046	Q58DT8	WD repeat-containing protein 55	WDR55	Bos taurus (Bovine)	Chain (1); Compositional bias (1); Modified residue (2); Repeat (7)		SUBCELLULAR LOCATION: Nucleus, nucleolus {ECO:0000250}. Cytoplasm {ECO:0000250}.	rRNA processing		cytoplasm; nucleolus	GO:0005737; GO:0005730; GO:0006364					WD repeat WDR55 family	IPR015943;IPR001680;IPR019775;IPR017986;IPR017422;	bta:508709;
CcLG02	16348958	C	T	PRILA_dataset;ANN=T	Saxena et al. 2017b	intron_variant	MODIFIER	transcript	C.cajan_06046	protein_coding	4/13	c.281+27C>T					C.cajan_06046	Q58DT8	WD repeat-containing protein 55	WDR55	Bos taurus (Bovine)	Chain (1); Compositional bias (1); Modified residue (2); Repeat (7)		SUBCELLULAR LOCATION: Nucleus, nucleolus {ECO:0000250}. Cytoplasm {ECO:0000250}.	rRNA processing		cytoplasm; nucleolus	GO:0005737; GO:0005730; GO:0006364					WD repeat WDR55 family	IPR015943;IPR001680;IPR019775;IPR017986;IPR017422;	bta:508709;
CcLG02	16414629	G	T	PRILA_dataset;ANN=T	Saxena et al. 2017b	intron_variant	MODIFIER	transcript	C.cajan_06050	protein_coding	4/16	c.482-84G>T					C.cajan_06050	K7LJ53	Uncharacterized protein		Glycine max (Soybean) (Glycine hispida)				hydrolase activity; lipid metabolic process	hydrolase activity		GO:0016787; GO:0006629						IPR029058;IPR000008;IPR002921;	gmx:100789825;
CcLG02	16904460	C	T	PRILA_dataset;ANN=T	Saxena et al. 2017b	intron_variant	MODIFIER	transcript	C.cajan_06097	protein_coding	6/11	c.1072-66G>A					C.cajan_06097	O54922	Exocyst complex component 7 (Exocyst complex component Exo70) (rExo70)	Exoc7 Exo70	Rattus norvegicus (Rat)	Chain (1); Coiled coil (2); Region (1)		SUBCELLULAR LOCATION: Cytoplasm, cytosol {ECO:0000250}. Cell membrane {ECO:0000250}; Peripheral membrane protein {ECO:0000250}. Note=Translocates, as a preformed complex with SEC6 and SEC8, to the plasma membrane in response to insulin through the activation of ARHQ. {ECO:0000250}.	exocytosis; protein transport		exocyst; plasma membrane	GO:0000145; GO:0006887; GO:0005886; GO:0015031				DOMAIN: The C-terminus is required for translocation to the plasma membrane. {ECO:0000250}.	EXO70 family	IPR016159;IPR004140;	rno:100911734;rno:64632;
CcLG02	16966333	C	T	PRILA_dataset;ANN=T	Saxena et al. 2017b	intergenic_region	MODIFIER	intergenic_region	GENE_CDS_CcLG02_16948889_16949911-GENE_CDS_CcLG02_16966452_16966628			n.16966333C>T					-	-	-	-	-	-	-	-	-	-	-	-	-	-	-	-
CcLG02	17836619	C	T	PRILA_dataset;ANN=T	Saxena et al. 2017b	intergenic_region	MODIFIER	intergenic_region	GENE_CDS_CcLG02_17822684_17822774-GENE_CDS_CcLG02_17853183_17853710			n.17836619C>T					-	-	-	-	-	-	-	-	-	-	-	-	-	-	-	-
CcLG02	17915625	C	T	PRILA_dataset;ANN=T	Saxena et al. 2017b	intergenic_region	MODIFIER	intergenic_region	GENE_CDS_CcLG02_17909230_17909901-GENE_CDS_CcLG02_17931630_17931770			n.17915625C>T					-	-	-	-	-	-	-	-	-	-	-	-	-	-	-	-
CcLG02	20661096	C	T	PRILA_dataset;ANN=T	Saxena et al. 2017b	intergenic_region	MODIFIER	intergenic_region	GENE_CDS_CcLG02_20655463_20655540-GENE_CDS_CcLG02_20665334_20665774			n.20661096C>T					-	-	-	-	-	-	-	-	-	-	-	-	-	-	-	-
CcLG02	23127917	G	T	PRILA_dataset;ANN=T	Saxena et al. 2017b	missense_variant	MODERATE	transcript	C.cajan_06643	protein_coding	18/18	c.1855G>T	p.Val619Phe	1855/1944	1855/1944	619/647	C.cajan_06643	Q93Z16	Dolichyl-diphosphooligosaccharide--protein glycosyltransferase subunit 2 (EC 2.4.99.18) (Protein HAPLESS 6) (Ribophorin II) (RPN-II) (Ribophorin-2)	RPN2 HAP6 At4g21150 F7J7.90	Arabidopsis thaliana (Mouse-ear cress)	Chain (1); Erroneous gene model prediction (2); Signal peptide (1); Topological domain (4); Transmembrane (3)	PATHWAY: Protein modification; protein glycosylation.	SUBCELLULAR LOCATION: Endoplasmic reticulum membrane {ECO:0000250}; Multi-pass membrane protein {ECO:0000250}.	protein N-linked glycosylation; response to cold; transferase activity, transferring glycosyl groups	transferase activity, transferring glycosyl groups	endoplasmic reticulum; Golgi apparatus; integral component of membrane; membrane; mitochondrion; oligosaccharyltransferase complex; plant-type cell wall; plasma membrane; plasmodesma; vacuolar membrane	GO:0005794; GO:0005783; GO:0016021; GO:0016020; GO:0005739; GO:0008250; GO:0009505; GO:0005886; GO:0009506; GO:0006487; GO:0009409; GO:0016757; GO:0005774					SWP1 family	IPR008814;	ath:AT4G21150;
CcLG02	25484057	C	T	PRILA_dataset;ANN=T	Saxena et al. 2017b	intergenic_region	MODIFIER	intergenic_region	GENE_CDS_CcLG02_25480783_25482168-GENE_CDS_CcLG02_25490394_25490705			n.25484057C>T					-	-	-	-	-	-	-	-	-	-	-	-	-	-	-	-
CcLG02	26381308	C	T	PRILA_dataset;ANN=T	Saxena et al. 2017b	intron_variant	MODIFIER	transcript	C.cajan_06973	protein_coding	1/3	c.81+280C>T					C.cajan_06973	Q8L8A5	GRF1-interacting factor 1 (AtGIF1) (Protein ANGUSTIFOLIA 3) (Transcription coactivator GIF1)	GIF1 AN3 GIF At5g28640 F4I4.20	Arabidopsis thaliana (Mouse-ear cress)	Chain (1); Compositional bias (2)			adaxial/abaxial pattern specification; cell proliferation; leaf development; regulation of transcription, DNA-templated; transcription, DNA-templated; transcription coactivator activity	transcription coactivator activity		GO:0009955; GO:0008283; GO:0048366; GO:0006355; GO:0003713; GO:0006351			TISSUE SPECIFICITY: Strongly expressed in actively growing and developing tissues, such as roots, upper stems, and shoot tips and flower buds. Also expressed in mature flowers. Not expressed in the shoot apical meristem (SAM). Highly accumulated in the proximal part of leaf primordia, in the key proliferative zone at the junction region between the leaf blade and leaf petiole. {ECO:0000269|PubMed…		SS18 family	IPR007726;	ath:AT5G28640;
CcLG02	26388096	C	T	PRILA_dataset;ANN=T	Saxena et al. 2017b	synonymous_variant	LOW	transcript	C.cajan_06974	protein_coding	6/38	c.702C>T	p.Ala234Ala	702/4419	702/4419	234/1472	C.cajan_06974	F4HXP9	Myosin-9 (Myosin XI C) (AtXIC)	XI-C XIC At1g08730 F22O13.20	Arabidopsis thaliana (Mouse-ear cress)	Chain (1); Coiled coil (1); Domain (8); Erroneous gene model prediction (1); Nucleotide binding (2); Region (4)			actin filament-based movement; metabolic process; motor activity	ATP binding; motor activity	myosin complex	GO:0005524; GO:0030048; GO:0008152; GO:0003774; GO:0016459				DOMAIN: IQ domain mediates interaction with calmodulin. {ECO:0000250}.; DOMAIN: The tail domain is a globular cargo-binding domain. {ECO:0000250}.	TRAFAC class myosin-kinesin ATPase superfamily, Myosin family, Plant myosin class XI subfamily	IPR018444;IPR002710;IPR000048;IPR001609;IPR004009;IPR027417;	ath:AT1G08730;
CcLG02	27214943	C	T	PRILA_dataset;ANN=T	Saxena et al. 2017b	synonymous_variant	LOW	transcript	C.cajan_07056	protein_coding	1/4	c.72G>A	p.Ala24Ala	72/1455	72/1455	24/484	C.cajan_07056	P19076	2-hydroxymuconate semialdehyde hydrolase (HMSH) (EC 3.7.1.9) (2-hydroxymuconic semialdehyde hydrolase)	dmpD	Pseudomonas sp. (strain CF600)	Active site (3); Chain (1)	PATHWAY: Aromatic compound metabolism; benzoate degradation via hydroxylation.		2-hydroxymuconate-semialdehyde hydrolase activity; benzoate catabolic process via hydroxylation; carboxylic ester hydrolase activity	2-hydroxymuconate-semialdehyde hydrolase activity; carboxylic ester hydrolase activity		GO:0018775; GO:0043640; GO:0052689					DmpD/TodF/XylF esterase family	IPR029058;IPR000073;IPR000639;
CcLG02	27248461	C	T	PRILA_dataset;ANN=T	Saxena et al. 2017b	missense_variant	MODERATE	transcript	C.cajan_07057	protein_coding	2/2	c.634G>A	p.Asp212Asn	634/1155	634/1155	212/384	C.cajan_07057	Q9SGU9	Methionine gamma-lyase (AtMGL) (EC 4.4.1.11) (L-methioninase)	MGL At1g64660 F1N19.23	Arabidopsis thaliana (Mouse-ear cress)	Chain (1); Modified residue (1)		SUBCELLULAR LOCATION: Cytoplasm {ECO:0000269|PubMed:17030798}.	cellular response to sulfate starvation; cellular response to water deprivation; methionine catabolic process via 2-oxobutanoate; methionine gamma-lyase activity; protein homotetramerization	methionine gamma-lyase activity; pyridoxal phosphate binding	cytosol	GO:0009970; GO:0042631; GO:0005829; GO:0019458; GO:0018826; GO:0051289; GO:0030170		INDUCTION: By sulfate deprivation and high methionine levels. Up-regulated by drought. {ECO:0000269|PubMed:17030798, ECO:0000269|PubMed:17169919, ECO:0000269|PubMed:19571310}.	TISSUE SPECIFICITY: Expressed in roots, stems, siliques, leaves, flowers and seeds after imbibition (at protein level). Transcripts accumulate in dry mature seeds, but at protein level, only present upon imbibition. {ECO:0000269|PubMed:17030798, ECO:0000269|PubMed:17169919}.		Trans-sulfuration enzymes family	IPR000277;IPR015424;IPR015421;IPR015422;	ath:AT1G64660;
CcLG02	35442671	C	T	PRILA_dataset;ANN=T	Saxena et al. 2017b	synonymous_variant	LOW	transcript	C.cajan_07858	protein_coding	8/11	c.1389C>T	p.Leu463Leu	1389/2178	1389/2178	463/725	C.cajan_07858	Q9ZU35	ABC transporter G family member 7 (ABC transporter ABCG.7) (AtABCG7) (White-brown complex homolog protein 7) (AtWBC7)	ABCG7 WBC7 At2g01320 F10A8.20	Arabidopsis thaliana (Mouse-ear cress)	Alternative sequence (1); Chain (1); Domain (2); Nucleotide binding (1); Sequence conflict (2); Transmembrane (5)		SUBCELLULAR LOCATION: Membrane {ECO:0000250}; Multi-pass membrane protein {ECO:0000250}.	ATPase activity; transport	ATPase activity; ATP binding	chloroplast; chloroplast envelope; integral component of membrane	GO:0005524; GO:0016887; GO:0009507; GO:0009941; GO:0016021; GO:0006810					ABC transporter superfamily, ABCG family, Eye pigment precursor importer (TC 3.A.1.204) subfamily	IPR003593;IPR013525;IPR003439;IPR017871;IPR027417;	ath:AT2G01320;
CcLG02	35444865	C	T	PRILA_dataset;ANN=T	Saxena et al. 2017b	intergenic_region	MODIFIER	intergenic_region	GENE_CDS_CcLG02_35437578_35437847-GENE_CDS_CcLG02_35446355_35446768			n.35444865C>T					-	-	-	-	-	-	-	-	-	-	-	-	-	-	-	-
CcLG02	36008860	C	T	PRILA_dataset;ANN=T	Saxena et al. 2017b	missense_variant	MODERATE	transcript	C.cajan_07922	protein_coding	4/7	c.1765G>A	p.Gly589Ser	1765/3009	1765/3009	589/1002	C.cajan_07922	Q921M3	Splicing factor 3B subunit 3 (Pre-mRNA-splicing factor SF3b 130 kDa subunit) (SF3b130) (Spliceosome-associated protein 130) (SAP 130)	Sf3b3 Kiaa0017	Mus musculus (Mouse)	Alternative sequence (1); Chain (1); Sequence conflict (3)		SUBCELLULAR LOCATION: Nucleus {ECO:0000250}.	mRNA processing; RNA splicing	nucleic acid binding	catalytic step 2 spliceosome; U12-type spliceosomal complex	GO:0008380; GO:0005689; GO:0071013; GO:0006397; GO:0003676					RSE1 family	IPR004871;IPR017986;	mmu:101943;
CcLG02	36127282	C	T	PRILA_dataset;ANN=T	Saxena et al. 2017b	intergenic_region	MODIFIER	intergenic_region	GENE_CDS_CcLG02_36124277_36124728-GENE_CDS_CcLG02_36129546_36129723			n.36127282C>T					-	-	-	-	-	-	-	-	-	-	-	-	-	-	-	-
CcLG02	36558776	A	T	PRILA_dataset;ANN=T	Saxena et al. 2017b	intron_variant	MODIFIER	transcript	C.cajan_07997	protein_coding	7/7	c.1438-116T>A					C.cajan_07997	A1K5T6	UPF0061 protein azo1574	azo1574	Azoarcus sp. (strain BH72)	Chain (1)											UPF0061 (SELO) family	IPR003846;	azo:azo1574;
CcLG02	13394880	C	A	PRILC_dataset;ANN=A	Saxena et al. 2017a	intergenic_region	MODIFIER	intergenic_region	GENE_CDS_CcLG02_13391853_13392170-GENE_CDS_CcLG02_13413825_13414322			n.13394880C>A					-	-	-	-	-	-	-	-	-	-	-	-	-	-	-	-
CcLG02	15413559	G	A	PRILC_dataset;ANN=A	Saxena et al. 2017a	intron_variant	MODIFIER	transcript	C.cajan_05976	protein_coding	12/13	c.1178-29G>A					C.cajan_05976	O65583	Uridine kinase-like protein 4 [Includes: Uridine kinase (UK) (EC 2.7.1.48); Putative uracil phosphoribosyltransferase (UPRTase) (EC 2.4.2.9) (UMP pyrophosphorylase)]	UKL4 UPT1 At4g26510 M3E9.60	Arabidopsis thaliana (Mouse-ear cress)	Binding site (7); Chain (1); Erroneous gene model prediction (2); Nucleotide binding (1); Region (4); Sequence conflict (1)	PATHWAY: Pyrimidine metabolism; UMP biosynthesis via salvage pathway; UMP from uracil: step 1/1.; PATHWAY: Pyrimidine metabolism; CTP biosynthesis via salvage pathway; CTP from cytidine: step 1/3.; PATHWAY: Pyrimidine metabolism; UMP biosynthesis via salvage pathway; UMP from uridine: step 1/1.		CTP salvage; UMP salvage; uracil phosphoribosyltransferase activity; uridine kinase activity	ATP binding; GTP binding; uracil phosphoribosyltransferase activity; uridine kinase activity		GO:0005524; GO:0044211; GO:0005525; GO:0044206; GO:0004845; GO:0004849					Uridine kinase family; UPRTase family	IPR027417;IPR006083;IPR029057;IPR000764;	ath:AT4G26510;
CcLG02	15754714	G	A	PRILC_dataset;ANN=A	Saxena et al. 2017a	missense_variant	MODERATE	transcript	C.cajan_06015	protein_coding	4/9	c.1649G>A	p.Cys550Tyr	1649/3504	1649/3504	550/1167	C.cajan_06015	I1M6A5	Uncharacterized protein		Glycine max (Soybean) (Glycine hispida)													IPR007187;IPR014908;	gmx:100780148;
CcLG02	17395609	G	A	PRILC_dataset;ANN=A	Saxena et al. 2017a	missense_variant	MODERATE	transcript	C.cajan_06137	protein_coding	1/1	c.1157G>A	p.Gly386Glu	1157/1365	1157/1365	386/454	C.cajan_06137	K7K9D1	Uncharacterized protein		Glycine max (Soybean) (Glycine hispida)														gmx:100781101;
CcLG02	18621272	G	A	PRILC_dataset;ANN=A	Saxena et al. 2017a	missense_variant	MODERATE	transcript	C.cajan_06261	protein_coding	1/1	c.401C>T	p.Ala134Val	401/1584	401/1584	134/527	C.cajan_06261	K7LHS1	Uncharacterized protein		Glycine max (Soybean) (Glycine hispida)													IPR021864;IPR007700;	gmx:100804666;
CcLG02	19180001	C	A	PRILC_dataset;ANN=A	Saxena et al. 2017a	intergenic_region	MODIFIER	intergenic_region	GENE_CDS_CcLG02_19171167_19171254-GENE_CDS_CcLG02_19202730_19203368			n.19180001C>A					-	-	-	-	-	-	-	-	-	-	-	-	-	-	-	-
CcLG02	24764841	G	A	PRILC_dataset;ANN=A	Saxena et al. 2017a	synonymous_variant	LOW	transcript	C.cajan_06792	protein_coding	1/10	c.96C>T	p.Asp32Asp	96/1272	96/1272	32/423	C.cajan_06792	O23894	26S protease regulatory subunit 6A homolog (Tat-binding protein homolog 1) (TBP-1)	TBP1 TBP	Brassica campestris (Field mustard)	Chain (1); Modified residue (1); Nucleotide binding (1)		SUBCELLULAR LOCATION: Cytoplasm {ECO:0000305}. Nucleus {ECO:0000305}.	hydrolase activity; protein catabolic process	ATP binding; hydrolase activity	cytoplasm; nucleus; proteasome complex	GO:0005524; GO:0005737; GO:0016787; GO:0005634; GO:0000502; GO:0030163					AAA ATPase family	IPR005937;IPR003593;IPR003959;IPR003960;IPR027417;
CcLG02	24840193	G	A	PRILC_dataset;ANN=A	Saxena et al. 2017a	intergenic_region	MODIFIER	intergenic_region	GENE_CDS_CcLG02_24811162_24811557-GENE_CDS_CcLG02_24845397_24848289			n.24840193G>A					-	-	-	-	-	-	-	-	-	-	-	-	-	-	-	-
CcLG02	24890292	C	A	PRILC_dataset;ANN=A	Saxena et al. 2017a	intergenic_region	MODIFIER	intergenic_region	GENE_CDS_CcLG02_24878431_24878947-GENE_CDS_CcLG02_24911154_24911616			n.24890292C>A					-	-	-	-	-	-	-	-	-	-	-	-	-	-	-	-
CcLG02	25458884	C	A	PRILC_dataset;ANN=A	Saxena et al. 2017a	intron_variant	MODIFIER	transcript	C.cajan_06864	protein_coding	15/21	c.2376+27G>T					C.cajan_06864	Q9LRZ5	Phospholipase D p1 (AtPLDp1) (EC 3.1.4.4) (Phospholipase D zeta 1) (PLDzeta1) (Phospholipase D1 PHOX and PX-containing domain protein)	PLDP1 At3g16785 At3g16790 K20I9_1 MGL6.26	Arabidopsis thaliana (Mouse-ear cress)	Active site (6); Chain (1); Domain (4); Initiator methionine (1); Modified residue (1)			lipid catabolic process; N-acylphosphatidylethanolamine-specific phospholipase D activity; phospholipase D activity; root development	N-acylphosphatidylethanolamine-specific phospholipase D activity; phospholipase D activity		GO:0070290; GO:0016042; GO:0004630; GO:0048364					Phospholipase D family, PXPH-PLD subfamily	IPR001849;IPR011993;IPR025202;IPR001736;IPR016555;IPR015679;	ath:AT3G16785;
CcLG02	25956290	C	A	PRILC_dataset;ANN=A	Saxena et al. 2017a	missense_variant	MODERATE	transcript	C.cajan_06927	protein_coding	1/1	c.317C>A	p.Ala106Asp	317/1104	317/1104	106/367	C.cajan_06927	I1NIU0	Uncharacterized protein		Glycine max (Soybean) (Glycine hispida)													IPR007592;	gmx:102659511;
CcLG02	33097589	C	A	PRILC_dataset;ANN=A	Saxena et al. 2017a	intron_variant	MODIFIER	transcript	C.cajan_07619	protein_coding	8/10	c.1842+88G>T					C.cajan_07619	F4I1S7	Elongator complex protein 2 (AtELP2) (Elongator component 2) (Protein GREEN NPR1 SEEDLING ON SA MEDIUM 1)	ELP2 GNS1 At1g49540 F13F21.2 F14J22.24	Arabidopsis thaliana (Mouse-ear cress)	Chain (1); Erroneous gene model prediction (2); Repeat (14); Sequence conflict (2)		SUBCELLULAR LOCATION: Cytoplasm {ECO:0000250}. Nucleus {ECO:0000250}.	abscisic acid-activated signaling pathway; defense response; negative regulation of anthocyanin metabolic process; positive regulation of cell proliferation; positive regulation of defense response; regulation of leaf development; regulation of transcription, DNA-templated; response to abscisic acid; response to oxidative stress; transcription, DNA-templated; transferase activity, transferring ac…	transferase activity, transferring acyl groups	cytoplasm; Elongator holoenzyme complex; nucleus	GO:0033588; GO:0009738; GO:0005737; GO:0006952; GO:0031538; GO:0005634; GO:0008284; GO:0031349; GO:2000024; GO:0006355; GO:0009737; GO:0006979; GO:0006351; GO:0016746			TISSUE SPECIFICITY: Expressed in leaves, stems, roots, flowers, siliques and guard cells. {ECO:0000269|PubMed:19500300}.		WD repeat ELP2 family	IPR020472;IPR015943;IPR001680;IPR019775;IPR017986;	ath:AT1G49540;
CcLG02	36167982	G	A	PRILC_dataset;ANN=A	Saxena et al. 2017a	intergenic_region	MODIFIER	intergenic_region	GENE_CDS_CcLG02_36159562_36159800-GENE_CDS_CcLG02_36172272_36172355			n.36167982G>A					-	-	-	-	-	-	-	-	-	-	-	-	-	-	-	-
CcLG02	24741612	T	C	PRILC_dataset;ANN=C	Saxena et al. 2017a	intron_variant	MODIFIER	transcript	C.cajan_06790	protein_coding	5/5	c.827+128A>G					C.cajan_06790	I1LBA0	Uncharacterized protein		Glycine max (Soybean) (Glycine hispida)					zinc ion binding		GO:0008270						IPR001841;IPR013083;	gmx:100798107;
CcLG02	35780299	T	C	PRILC_dataset;ANN=C	Saxena et al. 2017a	intron_variant	MODIFIER	transcript	C.cajan_07892	protein_coding	1/6	c.458-111A>G					C.cajan_07892	K7N5G5	Uncharacterized protein		Glycine max (Soybean) (Glycine hispida)				sugar:proton symporter activity	sugar:proton symporter activity	Golgi membrane; integral component of membrane	GO:0000139; GO:0016021; GO:0005351							gmx:100814523;
CcLG02	36096653	A	C	PRILC_dataset;ANN=C	Saxena et al. 2017a	missense_variant	MODERATE	transcript	C.cajan_07930	protein_coding	2/2	c.698T>G	p.Ile233Ser	698/711	698/711	233/236	C.cajan_07930	K7N5C7	Uncharacterized protein		Glycine max (Soybean) (Glycine hispida)													IPR007750;	gmx:100798512;
CcLG02	17772249	C	G	PRILC_dataset;ANN=G	Saxena et al. 2017a	missense_variant	MODERATE	transcript	C.cajan_06177	protein_coding	9/9	c.1765G>C	p.Val589Leu	1765/1959	1765/1959	589/652	C.cajan_06177	Q23892	Lysosomal beta glucosidase (EC 3.2.1.21)	gluA DDB_G0292810	Dictyostelium discoideum (Slime mold)	Active site (1); Chain (1); Compositional bias (2); Frameshift (1); Glycosylation (7); Propeptide (1); Sequence conflict (5); Signal peptide (1)		SUBCELLULAR LOCATION: Lysosome {ECO:0000269|PubMed:3082890}.	beta-glucosidase activity; carbohydrate metabolic process	beta-glucosidase activity	lysosome	GO:0008422; GO:0005975; GO:0005764					Glycosyl hydrolase 3 family	IPR026891;IPR026892;IPR002772;IPR001764;IPR017853;	ddi:DDB_G0292810;
CcLG02	18212893	A	G	PRILC_dataset;ANN=G	Saxena et al. 2017a	intergenic_region	MODIFIER	intergenic_region	GENE_CDS_CcLG02_18210265_18211623-GENE_CDS_CcLG02_18228842_18229432			n.18212893A>G					-	-	-	-	-	-	-	-	-	-	-	-	-	-	-	-
CcLG02	24173296	A	G	PRILC_dataset;ANN=G	Saxena et al. 2017a	intergenic_region	MODIFIER	intergenic_region	GENE_CDS_CcLG02_24157325_24157411-GENE_CDS_CcLG02_24178211_24178438			n.24173296A>G					-	-	-	-	-	-	-	-	-	-	-	-	-	-	-	-
CcLG02	25019770	C	G	PRILC_dataset;ANN=G	Saxena et al. 2017a	intergenic_region	MODIFIER	intergenic_region	GENE_CDS_CcLG02_25008090_25008171-GENE_CDS_CcLG02_25020708_25020820			n.25019770C>G					-	-	-	-	-	-	-	-	-	-	-	-	-	-	-	-
CcLG02	32807766	T	G	PRILC_dataset;ANN=G	Saxena et al. 2017a	missense_variant	MODERATE	transcript	C.cajan_07592	protein_coding	3/4	c.328T>G	p.Ser110Ala	328/1110	328/1110	110/369	C.cajan_07592	Q5U4I3	Cyclin-D1-binding protein 1 homolog	ccndbp1	Xenopus laevis (African clawed frog)	Chain (1); Erroneous initiation (1)		SUBCELLULAR LOCATION: Cytoplasm {ECO:0000250}. Nucleus {ECO:0000250}.	cell cycle; regulation of cell cycle		cytoplasm; nucleus	GO:0007049; GO:0005737; GO:0005634; GO:0051726					CCNDBP1 family	IPR026907;
CcLG02	33046964	C	G	PRILC_dataset;ANN=G	Saxena et al. 2017a	intron_variant	MODIFIER	transcript	C.cajan_07614	protein_coding	6/6	c.758-222G>C					C.cajan_07614	Q9XI60	Lipid phosphate phosphatase 2 (AtLPP2) (EC 3.1.3.-) (Phosphatidic acid phosphatase 2) (AtPAP2) (Prenyl diphosphate phosphatase)	LPP2 PAP2 At1g15080 F9L1.2	Arabidopsis thaliana (Mouse-ear cress)	Chain (1); Glycosylation (1); Transmembrane (6)		SUBCELLULAR LOCATION: Membrane {ECO:0000305}; Multi-pass membrane protein {ECO:0000305}.	abscisic acid-activated signaling pathway; acid phosphatase activity; dephosphorylation; phosphatidate phosphatase activity; response to stress	acid phosphatase activity; phosphatidate phosphatase activity	integral component of plasma membrane; plasma membrane	GO:0009738; GO:0003993; GO:0016311; GO:0005887; GO:0008195; GO:0005886; GO:0006950		INDUCTION: Constitutively expressed. Not induced by stress, mastoparan or hypersensitive response elicitor harpin. Down-regulated by ABA. {ECO:0000269|PubMed:11278556, ECO:0000269|PubMed:21277215}.	TISSUE SPECIFICITY: Expressed in roots, stems, leaves, buds, flowers and siliques. {ECO:0000269|PubMed:11278556, ECO:0000269|PubMed:15960620}.		PA-phosphatase related phosphoesterase family	IPR028681;IPR000326;	ath:AT1G15080;
CcLG02	35986605	A	G	PRILC_dataset;ANN=G	Saxena et al. 2017a	intron_variant	MODIFIER	transcript	C.cajan_07919	protein_coding	2/4	c.518+36A>G					C.cajan_07919	Q9C8G4	Probable pectate lyase 4 (EC 4.2.2.2)	At1g30350 T4K22.5	Arabidopsis thaliana (Mouse-ear cress)	Active site (1); Chain (1); Glycosylation (1); Metal binding (3); Signal peptide (1)	PATHWAY: Glycan metabolism; pectin degradation; 2-dehydro-3-deoxy-D-gluconate from pectin: step 2/5.		pectate lyase activity; pectin catabolic process	metal ion binding; pectate lyase activity		GO:0046872; GO:0030570; GO:0045490					Polysaccharide lyase 1 family	IPR002022;IPR018082;IPR012334;IPR011050;	ath:AT1G30350;
CcLG02	36143290	T	G	PRILC_dataset;ANN=G	Saxena et al. 2017a	missense_variant	MODERATE	transcript	C.cajan_07938	protein_coding	2/2	c.1028T>G	p.Met343Arg	1028/1149	1028/1149	343/382	C.cajan_07938	Q6AZB8	Putative nuclease HARBI1 (EC 3.1.-.-) (Harbinger transposase-derived nuclease)	harbi1 zgc:91866	Danio rerio (Zebrafish) (Brachydanio rerio)	Chain (1); Metal binding (4); Sequence conflict (2)		SUBCELLULAR LOCATION: Nucleus {ECO:0000250}. Cytoplasm {ECO:0000250}.	nuclease activity	metal ion binding; nuclease activity	cytoplasm; nucleus	GO:0005737; GO:0046872; GO:0004518; GO:0005634					HARBI1 family	IPR026103;IPR027806;	dre:445279;
CcLG02	36681733	C	G	PRILC_dataset;ANN=G	Saxena et al. 2017a	intergenic_region	MODIFIER	intergenic_region	GENE_CDS_CcLG02_36670942_36673158-GENE_CDS_CcLG02_36681864_36682125			n.36681733C>G					-	-	-	-	-	-	-	-	-	-	-	-	-	-	-	-
CcLG02	36718210	A	G	PRILC_dataset;ANN=G	Saxena et al. 2017a	intron_variant	MODIFIER	transcript	C.cajan_08017	protein_coding	13/19	c.2080+34A>G					C.cajan_08017	Q55CX9	Probable importin-7 homolog	DDB_G0269860	Dictyostelium discoideum (Slime mold)	Chain (1); Compositional bias (3); Domain (1)		SUBCELLULAR LOCATION: Cytoplasm {ECO:0000250}. Nucleus {ECO:0000250}.	intracellular protein transport		cytoplasm; nucleus	GO:0005737; GO:0006886; GO:0005634					Importin beta family	IPR011989;IPR016024;IPR013713;IPR013598;IPR001494;	ddi:DDB_G0269860;
CcLG02	17276186	C	T	PRILC_dataset;ANN=T	Saxena et al. 2017a	synonymous_variant	LOW	transcript	C.cajan_06130	protein_coding	1/1	c.570C>T	p.Ser190Ser	570/891	570/891	190/296	C.cajan_06130	O22227	Protein MIZU-KUSSEI 1	MIZ1 At2g41660 T32G6.18	Arabidopsis thaliana (Mouse-ear cress)	Chain (1); Compositional bias (2); Mutagenesis (1); Sequence conflict (1)		SUBCELLULAR LOCATION: Endoplasmic reticulum membrane {ECO:0000269|PubMed:22285304}. Note=Soluble protein associated with the ER.	chloroplast organization; hydrotropism		cortical endoplasmic reticulum; cytoplasm; endoplasmic reticulum; endoplasmic reticulum membrane; membrane	GO:0009658; GO:0032541; GO:0005737; GO:0005783; GO:0005789; GO:0010274; GO:0016020		INDUCTION: By light and abscisic acid (ABA) in roots. {ECO:0000269|PubMed:22321255}.	TISSUE SPECIFICITY: Expressed in root meristematic region, cortical cells, lateral root cap cells, columella cells of the root cap, mature region of the roots and leaf hydathodes. {ECO:0000269|PubMed:17360591, ECO:0000269|PubMed:22285304}.			IPR006460;	ath:AT2G41660;
CcLG02	17657786	C	T	PRILC_dataset;ANN=T	Saxena et al. 2017a	synonymous_variant	LOW	transcript	C.cajan_06166	protein_coding	2/5	c.285C>T	p.Tyr95Tyr	285/1209	285/1209	95/402	C.cajan_06166	K7LIJ0	Uncharacterized protein		Glycine max (Soybean) (Glycine hispida)													IPR025064;IPR000048;	gmx:100800767;
CcLG02	19179844	A	T	PRILC_dataset;ANN=T	Saxena et al. 2017a	intergenic_region	MODIFIER	intergenic_region	GENE_CDS_CcLG02_19171167_19171254-GENE_CDS_CcLG02_19202730_19203368			n.19179844A>T					-	-	-	-	-	-	-	-	-	-	-	-	-	-	-	-
CcLG02	20059377	A	T	PRILC_dataset;ANN=T	Saxena et al. 2017a	intergenic_region	MODIFIER	intergenic_region	GENE_CDS_CcLG02_20055114_20055258-GENE_CDS_CcLG02_20060647_20060925			n.20059377A>T					-	-	-	-	-	-	-	-	-	-	-	-	-	-	-	-
CcLG02	24073514	C	T	PRILC_dataset;ANN=T	Saxena et al. 2017a	missense_variant	MODERATE	transcript	C.cajan_06720	protein_coding	2/2	c.1313C>T	p.Ala438Val	1313/1617	1313/1617	438/538	C.cajan_06720	Q8RXK7	Probable pectinesterase/pectinesterase inhibitor 41 [Includes: Pectinesterase inhibitor 41 (Pectin methylesterase inhibitor 41); Pectinesterase 41 (PE 41) (EC 3.1.1.11) (AtPMEpcrB) (Pectin methylesterase 41) (AtPME41)]	PME41 ARATH41 At4g02330 T14P8.14	Arabidopsis thaliana (Mouse-ear cress)	Active site (2); Binding site (4); Chain (1); Compositional bias (1); Disulfide bond (1); Glycosylation (13); Region (2); Sequence conflict (2); Signal peptide (1); Site (1)	PATHWAY: Glycan metabolism; pectin degradation; 2-dehydro-3-deoxy-D-gluconate from pectin: step 1/5.	SUBCELLULAR LOCATION: Secreted, cell wall {ECO:0000250}.	aspartyl esterase activity; cell wall modification; enzyme inhibitor activity; pectin catabolic process; pectinesterase activity; response to brassinosteroid; response to cold; response to fungus	aspartyl esterase activity; enzyme inhibitor activity; pectinesterase activity	cell wall; extracellular region	GO:0045330; GO:0005618; GO:0042545; GO:0004857; GO:0005576; GO:0045490; GO:0030599; GO:0009741; GO:0009409; GO:0009620	DEVELOPMENTAL STAGE: Expressed throughout silique development. {ECO:0000269|PubMed:16622707}.		TISSUE SPECIFICITY: Expressed in flowers, siliques, floral stems and rosettes leaves. {ECO:0000269|PubMed:16622707, ECO:0000269|PubMed:9767082}.		PMEI family; Pectinesterase family	IPR012334;IPR011050;IPR018040;IPR000070;IPR006501;	ath:AT4G02330;
CcLG02	24477635	C	T	PRILC_dataset;ANN=T	Saxena et al. 2017a	intergenic_region	MODIFIER	intergenic_region	GENE_CDS_CcLG02_24458499_24458570-GENE_CDS_CcLG02_24490523_24490600			n.24477635C>T					-	-	-	-	-	-	-	-	-	-	-	-	-	-	-	-
CcLG02	24707924	C	T	PRILC_dataset;ANN=T	Saxena et al. 2017a	intergenic_region	MODIFIER	intergenic_region	GENE_CDS_CcLG02_24697846_24697946-GENE_CDS_CcLG02_24721570_24721714			n.24707924C>T					-	-	-	-	-	-	-	-	-	-	-	-	-	-	-	-
CcLG02	24735532	C	T	PRILC_dataset;ANN=T	Saxena et al. 2017a	intron_variant	MODIFIER	transcript	C.cajan_06789	protein_coding	9/9	c.698+27C>T					C.cajan_06789	O22315	Serine/arginine-rich-splicing factor SR34 (At-SR34) (At-SRp34) (AtSR34) (Pre-mRNA-splicing factor SF2) (SR1 protein)	SR34 SF2 SR1 SRP34 At1g02840 F22D16.16 F22D16_30	Arabidopsis thaliana (Mouse-ear cress)	Alternative sequence (4); Chain (1); Compositional bias (3); Domain (2); Sequence conflict (3)		SUBCELLULAR LOCATION: Nucleus speckle. Nucleus, nucleoplasm.	mRNA processing; RNA splicing	nucleotide binding; RNA binding	interchromatin granule; nuclear speck; nucleus; spliceosomal complex	GO:0003723; GO:0008380; GO:0035061; GO:0006397; GO:0016607; GO:0000166; GO:0005634; GO:0005681			TISSUE SPECIFICITY: Ubiquitous. {ECO:0000269|PubMed:10215626, ECO:0000269|PubMed:12176998, ECO:0000269|PubMed:15034145}.		Splicing factor SR family, SR subfamily	IPR012677;IPR000504;	ath:AT1G02840;
CcLG02	24788372	A	T	PRILC_dataset;ANN=T	Saxena et al. 2017a	missense_variant	MODERATE	transcript	C.cajan_06794	protein_coding	3/3	c.1003T>A	p.Tyr335Asn	1003/1158	1003/1158	335/385	C.cajan_06794	Q94BT9	Copper transport protein ATX1 (Copper chaperone ATX1)	ATX1 At1g66240 T6J19.6	Arabidopsis thaliana (Mouse-ear cress)	Alternative sequence (1); Chain (1); Domain (1); Metal binding (2); Sequence conflict (1)		SUBCELLULAR LOCATION: Cytoplasm, cytosol {ECO:0000269|PubMed:17223078}.	copper ion transport	metal ion binding	chromatin; cytoplasm	GO:0000785; GO:0006825; GO:0005737; GO:0046872		INDUCTION: Induced by excess of copper (at protein level). {ECO:0000269|PubMed:22555879}.			ATX1 family	IPR006121;	ath:AT1G66240;
CcLG02	27324056	C	T	PRILC_dataset;ANN=T	Saxena et al. 2017a	synonymous_variant	LOW	transcript	C.cajan_07067	protein_coding	5/5	c.1185C>T	p.Ile395Ile	1185/1572	1185/1572	395/523	C.cajan_07067	Q9SFT7	Serine/threonine-protein kinase At3g07070 (EC 2.7.11.1)	At3g07070 F17A9.25 T1B9.28	Arabidopsis thaliana (Mouse-ear cress)	Active site (1); Binding site (1); Chain (1); Domain (1); Nucleotide binding (1); Sequence conflict (1)			protein serine/threonine kinase activity	ATP binding; protein serine/threonine kinase activity		GO:0005524; GO:0004674					Protein kinase superfamily, Ser/Thr protein kinase family	IPR013320;IPR011009;IPR000719;IPR017441;IPR008271;	ath:AT3G07070;
CcLG02	32794304	A	T	PRILC_dataset;ANN=T	Saxena et al. 2017a	synonymous_variant	LOW	transcript	C.cajan_07591	protein_coding	5/11	c.1014A>T	p.Ala338Ala	1014/2691	1014/2691	338/896	C.cajan_07591	Q8RWF5	MATE efflux family protein 9 (Protein DETOXIFICATION 1-like 5) (Protein DTX6)	DTXL5 DTX6 At2g04100 F3L12.7	Arabidopsis thaliana (Mouse-ear cress)	Chain (1); Erroneous gene model prediction (1); Transmembrane (12)		SUBCELLULAR LOCATION: Membrane {ECO:0000305}; Multi-pass membrane protein {ECO:0000305}.	antiporter activity; drug transmembrane transporter activity	antiporter activity; drug transmembrane transporter activity	integral component of membrane	GO:0015297; GO:0015238; GO:0016021					Multi antimicrobial extrusion (MATE) (TC 2.A.66.1) family	IPR002528;	ath:AT2G04100;
CcLG02	32991039	C	T	PRILC_dataset;ANN=T	Saxena et al. 2017a	missense_variant	MODERATE	transcript	C.cajan_07607	protein_coding	2/4	c.784G>A	p.Ala262Thr	784/1287	784/1287	262/428	C.cajan_07607	Q9C9F4	Putative zinc finger protein At1g68190	At1g68190 T22E19.18	Arabidopsis thaliana (Mouse-ear cress)	Chain (1); Sequence conflict (1); Zinc finger (2)		SUBCELLULAR LOCATION: Nucleus {ECO:0000305}.	regulation of transcription, DNA-templated; sequence-specific DNA binding transcription factor activity	sequence-specific DNA binding transcription factor activity; zinc ion binding	nucleus	GO:0005634; GO:0006355; GO:0003700; GO:0008270					CONSTANS family	IPR000315;	ath:AT1G68190;
CcLG02	36096512	C	T	PRILC_dataset;ANN=T	Saxena et al. 2017a	intergenic_region	MODIFIER	intergenic_region	GENE_CDS_CcLG02_36092337_36092417-GENE_CDS_CcLG02_36096640_36096720			n.36096512C>T					-	-	-	-	-	-	-	-	-	-	-	-	-	-	-	-
CcLG02	25028985	T	A	QTL-Seq_FW_SMD;ANN=A	Singh et al. 2016	intergenic_region	MODIFIER	intergenic_region	GENE_CDS_CcLG02_25020708_25020820-GENE_CDS_CcLG02_25031291_25031455			n.25028985T>A					-	-	-	-	-	-	-	-	-	-	-	-	-	-	-	-
CcLG02	25687933	G	A	QTL-Seq_FW_SMD;ANN=A	Singh et al. 2016	intergenic_region	MODIFIER	intergenic_region	GENE_CDS_CcLG02_25679661_25679854-GENE_CDS_CcLG02_25689115_25689525			n.25687933G>A					-	-	-	-	-	-	-	-	-	-	-	-	-	-	-	-
CcLG02	26376933	T	A	QTL-Seq_FW_SMD;ANN=A	Singh et al. 2016	intergenic_region	MODIFIER	intergenic_region	GENE_CDS_CcLG02_26356502_26356783-GENE_CDS_CcLG02_26380948_26381028			n.26376933T>A					-	-	-	-	-	-	-	-	-	-	-	-	-	-	-	-
CcLG02	26376945	T	A	QTL-Seq_FW_SMD;ANN=A	Singh et al. 2016	intergenic_region	MODIFIER	intergenic_region	GENE_CDS_CcLG02_26356502_26356783-GENE_CDS_CcLG02_26380948_26381028			n.26376945T>A					-	-	-	-	-	-	-	-	-	-	-	-	-	-	-	-
CcLG02	26551810	T	A	QTL-Seq_FW_SMD;ANN=A	Singh et al. 2016	intergenic_region	MODIFIER	intergenic_region	GENE_CDS_CcLG02_26537641_26537736-GENE_CDS_CcLG02_26555034_26555268			n.26551810T>A					-	-	-	-	-	-	-	-	-	-	-	-	-	-	-	-
CcLG02	30115000	T	A	QTL-Seq_FW_SMD;ANN=A	Singh et al. 2016	intergenic_region	MODIFIER	intergenic_region	GENE_CDS_CcLG02_30110533_30110871-GENE_CDS_CcLG02_30116178_30116279			n.30115000T>A					-	-	-	-	-	-	-	-	-	-	-	-	-	-	-	-
CcLG02	31088635	G	A	QTL-Seq_FW_SMD;ANN=A	Singh et al. 2016	intergenic_region	MODIFIER	intergenic_region	GENE_CDS_CcLG02_31086551_31086757-GENE_CDS_CcLG02_31097003_31097440			n.31088635G>A					-	-	-	-	-	-	-	-	-	-	-	-	-	-	-	-
CcLG02	26489040	T	C	QTL-Seq_FW_SMD;ANN=C	Singh et al. 2016	intron_variant	MODIFIER	transcript	C.cajan_06982	protein_coding	20/30	c.2853+105T>C					C.cajan_06982	Q9Y4B4	Helicase ARIP4 (EC 3.6.4.12) (Androgen receptor-interacting protein 4) (RAD54-like protein 2)	RAD54L2 ARIP4 KIAA0809	Homo sapiens (Human)	Chain (1); Domain (2); Erroneous initiation (1); Modified residue (3); Motif (3); Natural variant (1); Nucleotide binding (1); Sequence conflict (4)		SUBCELLULAR LOCATION: Nucleus {ECO:0000250}. Note=Localizes in speckle-like nuclear compartments. {ECO:0000250}.	helicase activity; transcription cofactor activity	ATP binding; DNA binding; helicase activity; transcription cofactor activity	nucleus	GO:0005524; GO:0003677; GO:0004386; GO:0005634; GO:0003712				DOMAIN: Leu-Xaa-Xaa-Leu-Leu (LXXLL) motifs are known to be important for the association with nuclear receptors. {ECO:0000250}.	SNF2/RAD54 helicase family	IPR014001;IPR001650;IPR027417;IPR000330;	hsa:23132;
CcLG02	27226126	T	C	QTL-Seq_FW_SMD;ANN=C	Singh et al. 2016	intergenic_region	MODIFIER	intergenic_region	GENE_CDS_CcLG02_27207215_27207539-GENE_CDS_CcLG02_27247940_27248502			n.27226126T>C					-	-	-	-	-	-	-	-	-	-	-	-	-	-	-	-
CcLG02	30258587	T	C	QTL-Seq_FW_SMD;ANN=C	Singh et al. 2016	intergenic_region	MODIFIER	intergenic_region	GENE_CDS_CcLG02_30223947_30223988-GENE_CDS_CcLG02_30264358_30265001			n.30258587T>C					-	-	-	-	-	-	-	-	-	-	-	-	-	-	-	-
CcLG02	24950053	A	G	QTL-Seq_FW_SMD;ANN=G	Singh et al. 2016	intergenic_region	MODIFIER	intergenic_region	GENE_CDS_CcLG02_24944547_24945507-GENE_CDS_CcLG02_24970424_24971920			n.24950053A>G					-	-	-	-	-	-	-	-	-	-	-	-	-	-	-	-
CcLG02	26377373	A	G	QTL-Seq_FW_SMD;ANN=G	Singh et al. 2016	intergenic_region	MODIFIER	intergenic_region	GENE_CDS_CcLG02_26356502_26356783-GENE_CDS_CcLG02_26380948_26381028			n.26377373A>G					-	-	-	-	-	-	-	-	-	-	-	-	-	-	-	-
CcLG02	27834852	C	G	QTL-Seq_FW_SMD;ANN=G	Singh et al. 2016	intergenic_region	MODIFIER	intergenic_region	GENE_CDS_CcLG02_27822579_27823871-GENE_CDS_CcLG02_27846962_27847251			n.27834852C>G					-	-	-	-	-	-	-	-	-	-	-	-	-	-	-	-
CcLG02	30116568	C	G	QTL-Seq_FW_SMD;ANN=G	Singh et al. 2016	missense_variant	MODERATE	transcript	C.cajan_07347	protein_coding	2/2	c.355C>G	p.His119Asp	355/894	355/894	119/297	C.cajan_07347	Q99315	Transposon Ty3-G Gag-Pol polyprotein (Gag3-Pol3) (Transposon Ty3-1 TYA-TYB polyprotein) [Cleaved into: Capsid protein (CA) (p24); Spacer peptide p3; Nucleocapsid protein p11 (NC); Ty3 protease (PR) (EC 3.4.23.-) (p16); Spacer peptide J; Reverse transcriptase/ribonuclease H (RT) (RT-RH) (EC 2.7.7.49) (EC 2.7.7.7) (EC 3.1.26.4) (p55); Integrase p61 (IN); Integrase p58 (IN)]	TY3B-G YGRWTy3-1 POL YGR109W-B G5984	Saccharomyces cerevisiae (strain ATCC 204508 / S288c) (Baker's yeast)	Active site (1); Beta strand (14); Chain (7); Domain (3); Erroneous gene model prediction (4); Helix (16); Initiator methionine (1); Metal binding (8); Modified residue (1); Mutagenesis (2); Peptide (2); Region (1); Site (7); Turn (3); Zinc finger (1)		SUBCELLULAR LOCATION: Cytoplasm {ECO:0000269|PubMed:1371165}. Nucleus {ECO:0000269|PubMed:1371165}.	aspartic-type endopeptidase activity; DNA-dependent DNA replication; DNA-directed DNA polymerase activity; DNA integration; DNA recombination; peptidase activity; ribonuclease activity; RNA-dependent DNA replication; RNA-directed DNA polymerase activity; RNA-DNA hybrid ribonuclease activity; RNA phosphodiester bond hydrolysis; transposition, RNA-mediated; viral release from host cell	aspartic-type endopeptidase activity; ATP binding; DNA binding; DNA-directed DNA polymerase activity; peptidase activity; ribonuclease activity; RNA binding; RNA-directed DNA polymerase activity; RNA-DNA hybrid ribonuclease activity; zinc ion binding	cytoplasm; nucleus; retrotransposon nucleocapsid	GO:0005524; GO:0003677; GO:0015074; GO:0006310; GO:0006261; GO:0003887; GO:0003723; GO:0090501; GO:0004523; GO:0006278; GO:0003964; GO:0004190; GO:0005737; GO:0005634; GO:0008233; GO:0000943; GO:0004540; GO:0032197; GO:0019076; GO:0008270				DOMAIN: Integrase core domain contains the D-x(n)-D-x(35)-E motif, named for the phylogenetically conserved glutamic acid and aspartic acid residues and the invariant 35 amino acid spacing between the second and third acidic residues. Each acidic residue of the D,D(35)E motif is independently essential for the 3'-processing and strand transfer activities of purified integrase protein.		IPR001584;IPR024650;IPR021109;IPR005162;IPR012337;IPR000477;IPR001878;	sce:YGR109W-B;
CcLG02	30129363	C	G	QTL-Seq_FW_SMD;ANN=G	Singh et al. 2016	intergenic_region	MODIFIER	intergenic_region	GENE_CDS_CcLG02_30122450_30123172-GENE_CDS_CcLG02_30134611_30134697			n.30129363C>G					-	-	-	-	-	-	-	-	-	-	-	-	-	-	-	-
CcLG02	30171201	A	G	QTL-Seq_FW_SMD;ANN=G	Singh et al. 2016	intergenic_region	MODIFIER	intergenic_region	GENE_CDS_CcLG02_30158336_30158617-GENE_CDS_CcLG02_30180648_30181880			n.30171201A>G					-	-	-	-	-	-	-	-	-	-	-	-	-	-	-	-
CcLG02	30761159	T	G	QTL-Seq_FW_SMD;ANN=G	Singh et al. 2016	intergenic_region	MODIFIER	intergenic_region	GENE_CDS_CcLG02_30747979_30748302-GENE_CDS_CcLG02_30769668_30770331			n.30761159T>G					-	-	-	-	-	-	-	-	-	-	-	-	-	-	-	-
CcLG02	31570043	A	G	QTL-Seq_FW_SMD;ANN=G	Singh et al. 2016	intron_variant	MODIFIER	transcript	C.cajan_07487	protein_coding	5/5	c.691-514A>G					C.cajan_07487	Q8GTE3	40S ribosomal protein S3a		Cicer arietinum (Chickpea) (Garbanzo)	Chain (1); Initiator methionine (1)		SUBCELLULAR LOCATION: Cytoplasm {ECO:0000255|HAMAP-Rule:MF_03122}.	translation	structural constituent of ribosome	cytosolic small ribosomal subunit	GO:0022627; GO:0003735; GO:0006412					Ribosomal protein S3Ae family	IPR027500;IPR001593;IPR018281;	cam:101513556;
CcLG02	24846727	C	T	QTL-Seq_FW_SMD;ANN=T	Singh et al. 2016	missense_variant	MODERATE	transcript	C.cajan_06796	protein_coding	1/2	c.1331C>T	p.Ala444Val	1331/3828	1331/3828	444/1275	C.cajan_06796	P10978	Retrovirus-related Pol polyprotein from transposon TNT 1-94 [Includes: Protease (EC 3.4.23.-); Reverse transcriptase (EC 2.7.7.49); Endonuclease]		Nicotiana tabacum (Common tobacco)	Active site (1); Chain (1); Domain (1); Zinc finger (1)			aspartic-type endopeptidase activity; DNA integration; endonuclease activity; RNA-directed DNA polymerase activity	aspartic-type endopeptidase activity; endonuclease activity; nucleic acid binding; RNA-directed DNA polymerase activity; zinc ion binding		GO:0015074; GO:0003964; GO:0004190; GO:0004519; GO:0003676; GO:0008270						IPR025724;IPR001584;IPR018061;IPR012337;IPR013103;IPR001878;
CcLG02	24899492	A	T	QTL-Seq_FW_SMD;ANN=T	Singh et al. 2016	intergenic_region	MODIFIER	intergenic_region	GENE_CDS_CcLG02_24878431_24878947-GENE_CDS_CcLG02_24911154_24911616			n.24899492A>T					-	-	-	-	-	-	-	-	-	-	-	-	-	-	-	-
CcLG02	24950016	C	T	QTL-Seq_FW_SMD;ANN=T	Singh et al. 2016	intergenic_region	MODIFIER	intergenic_region	GENE_CDS_CcLG02_24944547_24945507-GENE_CDS_CcLG02_24970424_24971920			n.24950016C>T					-	-	-	-	-	-	-	-	-	-	-	-	-	-	-	-
CcLG02	25888162	C	T	QTL-Seq_FW_SMD;ANN=T	Singh et al. 2016	intron_variant	MODIFIER	transcript	C.cajan_06915	protein_coding	8/8	c.853-9G>A					C.cajan_06915	Q43317	Cysteine synthase (CSase) (EC 2.5.1.47) (Beta-PA/CSase) (EC 2.5.1.51) (Beta-pyrazolylalanine synthase) (EC 4.2.1.50) (L-mimosine synthase) (EC 2.5.1.52) (O-acetylserine (thiol)-lyase) (OAS-TL) (O-acetylserine sulfhydrylase)		Citrullus lanatus (Watermelon) (Citrullus vulgaris)	Binding site (2); Chain (1); Compositional bias (1); Modified residue (1); Region (1)	PATHWAY: Amino-acid biosynthesis; L-cysteine biosynthesis; L-cysteine from L-serine: step 2/2.	SUBCELLULAR LOCATION: Cytoplasm {ECO:0000250}.	beta-pyrazolylalanine synthase activity; cysteine biosynthetic process from serine; cysteine synthase activity; L-mimosine synthase activity; pyrazolylalanine synthase activity	beta-pyrazolylalanine synthase activity; cysteine synthase activity; L-mimosine synthase activity; pyrazolylalanine synthase activity	cytoplasm	GO:0050461; GO:0047458; GO:0006535; GO:0004124; GO:0005737; GO:0050234					Cysteine synthase/cystathionine beta-synthase family	IPR005856;IPR005859;IPR001216;IPR001926;
CcLG02	26377033	C	T	QTL-Seq_FW_SMD;ANN=T	Singh et al. 2016	intergenic_region	MODIFIER	intergenic_region	GENE_CDS_CcLG02_26356502_26356783-GENE_CDS_CcLG02_26380948_26381028			n.26377033C>T					-	-	-	-	-	-	-	-	-	-	-	-	-	-	-	-
CcLG02	26843724	G	T	QTL-Seq_FW_SMD;ANN=T	Singh et al. 2016	intergenic_region	MODIFIER	intergenic_region	GENE_CDS_CcLG02_26829758_26829899-GENE_CDS_CcLG02_26845730_26845865			n.26843724G>T					-	-	-	-	-	-	-	-	-	-	-	-	-	-	-	-
CcLG02	26994137	C	T	QTL-Seq_FW_SMD;ANN=T	Singh et al. 2016	intergenic_region	MODIFIER	intergenic_region	GENE_CDS_CcLG02_26977937_26978215-GENE_CDS_CcLG02_26998502_26998653			n.26994137C>T					-	-	-	-	-	-	-	-	-	-	-	-	-	-	-	-
CcLG02	30114932	G	T	QTL-Seq_FW_SMD;ANN=T	Singh et al. 2016	intergenic_region	MODIFIER	intergenic_region	GENE_CDS_CcLG02_30110533_30110871-GENE_CDS_CcLG02_30116178_30116279			n.30114932G>T					-	-	-	-	-	-	-	-	-	-	-	-	-	-	-	-
CcLG03	706204	AT	A	InDel;ANN=A	Singh et al. 2017	intergenic_region	MODIFIER	intergenic_region	GENE_CDS_CcLG03_703581_704058-GENE_CDS_CcLG03_713686_713998			n.706205delT					-	-	-	-	-	-	-	-	-	-	-	-	-	-	-	-
CcLG03	6739684	AAAT	A	InDel;ANN=A	Singh et al. 2017	intergenic_region	MODIFIER	intergenic_region	GENE_CDS_CcLG03_6733924_6734622-GENE_CDS_CcLG03_6741257_6741610			n.6739685_6739687delAAT					-	-	-	-	-	-	-	-	-	-	-	-	-	-	-	-
CcLG03	10773239	AAATC	A	InDel;ANN=A	Singh et al. 2017	intergenic_region	MODIFIER	intergenic_region	GENE_CDS_CcLG03_10768557_10769219-GENE_CDS_CcLG03_10790269_10791388			n.10773240_10773243delAATC					-	-	-	-	-	-	-	-	-	-	-	-	-	-	-	-
CcLG03	18492493	AT	A	InDel;ANN=A	Singh et al. 2017	intergenic_region	MODIFIER	intergenic_region	GENE_CDS_CcLG03_18478718_18478921-GENE_CDS_CcLG03_18494773_18495338			n.18492494delT					-	-	-	-	-	-	-	-	-	-	-	-	-	-	-	-
CcLG03	18920460	AT	A	InDel;ANN=A	Singh et al. 2017	intergenic_region	MODIFIER	intergenic_region	GENE_CDS_CcLG03_18914456_18914782-GENE_CDS_CcLG03_18923857_18924061			n.18920461delT					-	-	-	-	-	-	-	-	-	-	-	-	-	-	-	-
CcLG03	20337216	AAT	A	InDel;ANN=A	Singh et al. 2017	intergenic_region	MODIFIER	intergenic_region	GENE_CDS_CcLG03_20334932_20335414-GENE_CDS_CcLG03_20349738_20349935			n.20337217_20337218delAT					-	-	-	-	-	-	-	-	-	-	-	-	-	-	-	-
CcLG03	12764975	CT	C	InDel;ANN=C	Singh et al. 2017	intron_variant	MODIFIER	transcript	C.cajan_09273	protein_coding	2/5	c.332+276delA					C.cajan_09273	B9DFU2	Cytochrome P450 711A1 (EC 1.14.-.-) (Protein MORE AXILLARY BRANCHES 1)	CYP711A1 MAX1 At2g26170 T19L18.2 T1D16.2	Arabidopsis thaliana (Mouse-ear cress)	Alternative sequence (1); Chain (1); Frameshift (1); Metal binding (1); Transmembrane (1)		SUBCELLULAR LOCATION: Membrane {ECO:0000305}; Single-pass membrane protein.	auxin polar transport; carotenoid biosynthetic process; monooxygenase activity; oxidoreductase activity, acting on paired donors, with incorporation or reduction of molecular oxygen; positive regulation of flavonoid biosynthetic process; regulation of meristem structural organization; secondary shoot formation	heme binding; iron ion binding; monooxygenase activity; oxidoreductase activity, acting on paired donors, with incorporation or reduction of molecular oxygen	integral component of membrane	GO:0009926; GO:0016117; GO:0020037; GO:0016021; GO:0005506; GO:0004497; GO:0016705; GO:0009963; GO:0009934; GO:0010223			TISSUE SPECIFICITY: Expressed in the vascular cylinder (including the pericycle) in roots, the cambial region of vascular bundles in inflorescence stems and the vascular junctions of axillary regions in leaves and flowers. {ECO:0000269|PubMed:15737939}.		Cytochrome P450 family	IPR001128;IPR017972;IPR002401;	ath:AT2G26170;
CcLG03	22868535	CCATAATAAGTATCATA	C	InDel;ANN=C	Singh et al. 2017	intergenic_region	MODIFIER	intergenic_region	GENE_CDS_CcLG03_22858253_22858555-GENE_CDS_CcLG03_22883175_22883364			n.22868536_22868551delCATAATAAGTATCATA					-	-	-	-	-	-	-	-	-	-	-	-	-	-	-	-
CcLG03	6126073	C	CG	InDel;ANN=CG	Singh et al. 2017	intergenic_region	MODIFIER	intergenic_region	GENE_CDS_CcLG03_6122497_6122650-GENE_CDS_CcLG03_6133738_6133897			n.6126073_6126074insG					-	-	-	-	-	-	-	-	-	-	-	-	-	-	-	-
CcLG03	15369598	C	CTA	InDel;ANN=CTA	Singh et al. 2017	intergenic_region	MODIFIER	intergenic_region	GENE_CDS_CcLG03_15358934_15360353-GENE_CDS_CcLG03_15372373_15372814			n.15369598_15369599insTA					-	-	-	-	-	-	-	-	-	-	-	-	-	-	-	-
CcLG03	8585168	GC	G	InDel;ANN=G	Singh et al. 2017	intergenic_region	MODIFIER	intergenic_region	GENE_CDS_CcLG03_8569512_8569817-GENE_CDS_CcLG03_8596147_8596740			n.8585169delC					-	-	-	-	-	-	-	-	-	-	-	-	-	-	-	-
CcLG03	10887279	GTA	G	InDel;ANN=G	Singh et al. 2017	intergenic_region	MODIFIER	intergenic_region	GENE_CDS_CcLG03_10879736_10880014-GENE_CDS_CcLG03_10891567_10891672			n.10887280_10887281delTA					-	-	-	-	-	-	-	-	-	-	-	-	-	-	-	-
CcLG03	15791641	GT	G	InDel;ANN=G	Singh et al. 2017	intergenic_region	MODIFIER	intergenic_region	GENE_CDS_CcLG03_15789943_15791247-GENE_CDS_CcLG03_15809897_15810046			n.15791642delT					-	-	-	-	-	-	-	-	-	-	-	-	-	-	-	-
CcLG03	18188626	G	GTTATTA	InDel;ANN=GTTATTA	Singh et al. 2017	intergenic_region	MODIFIER	intergenic_region	GENE_CDS_CcLG03_18182346_18182467-GENE_CDS_CcLG03_18195240_18195700			n.18188626_18188627insTTATTA					-	-	-	-	-	-	-	-	-	-	-	-	-	-	-	-
CcLG03	9342658	TTA	T	InDel;ANN=T	Singh et al. 2017	intergenic_region	MODIFIER	intergenic_region	GENE_CDS_CcLG03_9335735_9335922-GENE_CDS_CcLG03_9348837_9350355			n.9342659_9342660delTA					-	-	-	-	-	-	-	-	-	-	-	-	-	-	-	-
CcLG03	11021171	TCGTTAGTGG	T	InDel;ANN=T	Singh et al. 2017	disruptive_inframe_deletion	MODERATE	transcript	C.cajan_09089	protein_coding	17/17	c.4004_4012delCCACTAACG	p.Thr1335_Asp1338delinsAsn	4012/4068	4004/4068	1335/1355	C.cajan_09089	I1JUZ0	Uncharacterized protein		Glycine max (Soybean) (Glycine hispida)													IPR013026;IPR011990;	gmx:100783154;
CcLG03	11342695	TA	T	InDel;ANN=T	Singh et al. 2017	intergenic_region	MODIFIER	intergenic_region	GENE_CDS_CcLG03_11338748_11339494-GENE_CDS_CcLG03_11352670_11352953			n.11342696delA					-	-	-	-	-	-	-	-	-	-	-	-	-	-	-	-
CcLG03	11342729	TA	T	InDel;ANN=T	Singh et al. 2017	intergenic_region	MODIFIER	intergenic_region	GENE_CDS_CcLG03_11338748_11339494-GENE_CDS_CcLG03_11352670_11352953			n.11342730delA					-	-	-	-	-	-	-	-	-	-	-	-	-	-	-	-
CcLG03	12649906	TA	T	InDel;ANN=T	Singh et al. 2017	intergenic_region	MODIFIER	intergenic_region	GENE_CDS_CcLG03_12639133_12639252-GENE_CDS_CcLG03_12657337_12657575			n.12649907delA					-	-	-	-	-	-	-	-	-	-	-	-	-	-	-	-
CcLG03	14305824	TA	T	InDel;ANN=T	Singh et al. 2017	intergenic_region	MODIFIER	intergenic_region	GENE_CDS_CcLG03_14302533_14303564-GENE_CDS_CcLG03_14307547_14308188			n.14305825delA					-	-	-	-	-	-	-	-	-	-	-	-	-	-	-	-
CcLG03	15664161	TA	T	InDel;ANN=T	Singh et al. 2017	intergenic_region	MODIFIER	intergenic_region	GENE_CDS_CcLG03_15642570_15642992-GENE_CDS_CcLG03_15678414_15679565			n.15664162delA					-	-	-	-	-	-	-	-	-	-	-	-	-	-	-	-
CcLG03	17122058	TTTA	T	InDel;ANN=T	Singh et al. 2017	intergenic_region	MODIFIER	intergenic_region	GENE_CDS_CcLG03_17119743_17119997-GENE_CDS_CcLG03_17127398_17127511			n.17122059_17122061delTTA					-	-	-	-	-	-	-	-	-	-	-	-	-	-	-	-
CcLG03	22868724	TGCTTTTCATCTCTTTATTTTTTTTTTGAAGGGG	T	InDel;ANN=T	Singh et al. 2017	intergenic_region	MODIFIER	intergenic_region	GENE_CDS_CcLG03_22858253_22858555-GENE_CDS_CcLG03_22883175_22883364			n.22868725_22868757delGCTTTTCATCTCTTTATTTTTTTTTTGAAGGGG					-	-	-	-	-	-	-	-	-	-	-	-	-	-	-	-
CcLG03	19647611	T	TA	InDel;ANN=TA	Singh et al. 2017	intron_variant	MODIFIER	transcript	C.cajan_09953	protein_coding	3/3	c.1222+706_1222+707insT					C.cajan_09953	Q9ZQ94	UDP-glycosyltransferase 73C5 (EC 2.4.1.-) (Cytokinin-O-glucosyltransferase 3) (Deoxynivalenol-glucosyl-transferase 1) (Zeatin O-glucosyltransferase 3) (AtZOG3)	UGT73C5 DOGT1 ZOG3 At2g36800 F13K3.20	Arabidopsis thaliana (Mouse-ear cress)	Binding site (1); Chain (1); Region (3); Transmembrane (1)		SUBCELLULAR LOCATION: Membrane {ECO:0000305}; Single-pass membrane protein {ECO:0000305}.	brassinosteroid metabolic process; cis-zeatin O-beta-D-glucosyltransferase activity; glucosyltransferase activity; quercetin 4'-O-glucosyltransferase activity; quercetin 7-O-glucosyltransferase activity; trans-zeatin O-beta-D-glucosyltransferase activity	cis-zeatin O-beta-D-glucosyltransferase activity; glucosyltransferase activity; quercetin 4'-O-glucosyltransferase activity; quercetin 7-O-glucosyltransferase activity; trans-zeatin O-beta-D-glucosyltransferase activity	integral component of membrane	GO:0016131; GO:0050502; GO:0046527; GO:0016021; GO:0080046; GO:0080044; GO:0050403		INDUCTION: Rapidly induced in response to deoxynivalenol exposure. Weak induction by salicylic acid, jasmonic acid and 1-aminocyclopropylcarbonic acid (ACC) treatments. Not induced by cytokinin treatment. {ECO:0000269|PubMed:12970342, ECO:0000269|PubMed:15342621}.	TISSUE SPECIFICITY: Elongating hypocotyls and root-specific. Expressed in the vascular system, in meristematic tissues of the root tip, and in the vasculature of the hypocotyl right after germination. In late stage of flower development, expressed in petals, and in abscission zones. {ECO:0000269|PubMed:12970342, ECO:0000269|PubMed:16214889}.		UDP-glycosyltransferase family	IPR002213;	ath:AT2G36800;
CcLG03	17737311	T	TTG	InDel;ANN=TTG	Singh et al. 2017	intergenic_region	MODIFIER	intergenic_region	GENE_CDS_CcLG03_17735551_17735898-GENE_CDS_CcLG03_17739390_17739432			n.17737311_17737312insTG					-	-	-	-	-	-	-	-	-	-	-	-	-	-	-	-
CcLG03	10375428	C	A	PRILA_dataset;ANN=A	Saxena et al. 2017b	intron_variant	MODIFIER	transcript	C.cajan_09038	protein_coding	1/13	c.275+339C>A					C.cajan_09038	Q9SB51	Ubiquitin carboxyl-terminal hydrolase 16 (EC 3.4.19.12) (Deubiquitinating enzyme 16) (AtUBP16) (Ubiquitin thioesterase 16) (Ubiquitin-specific-processing protease 16)	UBP16 At4g24560 F22K18.240	Arabidopsis thaliana (Mouse-ear cress)	Active site (2); Chain (1); Compositional bias (2); Domain (1); Mutagenesis (1); Sequence conflict (1); Transmembrane (1); Zinc finger (1)		SUBCELLULAR LOCATION: Membrane {ECO:0000305}; Single-pass membrane protein {ECO:0000305}.	cell proliferation; cysteine-type peptidase activity; flower development; leaf development; protein deubiquitination; regulation of response to salt stress; response to salt stress; root development; shoot system development; ubiquitin-dependent protein catabolic process; ubiquitin thiolesterase activity	cysteine-type peptidase activity; metal ion binding; ubiquitin thiolesterase activity	integral component of membrane	GO:0008283; GO:0008234; GO:0009908; GO:0016021; GO:0048366; GO:0046872; GO:0016579; GO:1901000; GO:0009651; GO:0048364; GO:0048367; GO:0004221; GO:0006511		INDUCTION: Regulated by the transcription factors NAC045 and NAC086 and up-regulated by salt stress. {ECO:0000269|PubMed:23232097, ECO:0000269|PubMed:25081480}.	TISSUE SPECIFICITY: Expressed in flowers, siliques, rosette leaves, cauline leaves, stems and at a lower level in roots. In roots, expressed in the sieve elements. {ECO:0000269|PubMed:23232097, ECO:0000269|PubMed:25081480}.		Peptidase C19 family	IPR018200;IPR001394;IPR028889;IPR002893;	ath:AT4G24560;
CcLG03	14760166	G	A	PRILA_dataset;ANN=A	Saxena et al. 2017b	intron_variant	MODIFIER	transcript	C.cajan_09473	protein_coding	6/25	c.478-668C>T					C.cajan_09473	O22941	Zinc-metallopeptidase, peroxisomal (EC 3.4.24.-) (Peroxisomal M16 protease)	PXM16 At2g41790 T11A7.11	Arabidopsis thaliana (Mouse-ear cress)	Active site (2); Chain (1); Metal binding (2); Sequence conflict (1)		SUBCELLULAR LOCATION: Peroxisome {ECO:0000269|PubMed:15333753}.	metalloendopeptidase activity	metal ion binding; metalloendopeptidase activity	peroxisome	GO:0046872; GO:0004222; GO:0005777					Peptidase M16 family	IPR011249;IPR011237;IPR011765;IPR001431;IPR007863;	ath:AT2G41790;
CcLG03	18679080	G	A	PRILA_dataset;ANN=A	Saxena et al. 2017b	intergenic_region	MODIFIER	intergenic_region	GENE_CDS_CcLG03_18663562_18663780-GENE_CDS_CcLG03_18694091_18694173			n.18679080G>A					-	-	-	-	-	-	-	-	-	-	-	-	-	-	-	-
CcLG03	18770762	G	A	PRILA_dataset;ANN=A	Saxena et al. 2017b	synonymous_variant	LOW	transcript	C.cajan_09853	protein_coding	4/8	c.1146C>T	p.Asp382Asp	1146/2283	1146/2283	382/760	C.cajan_09853	P54774	Cell division cycle protein 48 homolog (Valosin-containing protein homolog) (VCP)	CDC48	Glycine max (Soybean) (Glycine hispida)	Chain (1); Nucleotide binding (2)		SUBCELLULAR LOCATION: Cell membrane; Peripheral membrane protein.	cell cycle; hydrolase activity	ATP binding; hydrolase activity	plasma membrane	GO:0005524; GO:0007049; GO:0016787; GO:0005886					AAA ATPase family	IPR003593;IPR005938;IPR009010;IPR003959;IPR003960;IPR004201;IPR029067;IPR003338;IPR027417;	gmx:547850;
CcLG03	20800862	T	A	PRILA_dataset;ANN=A	Saxena et al. 2017b	intergenic_region	MODIFIER	intergenic_region	GENE_CDS_CcLG03_20790972_20791439-GENE_CDS_CcLG03_20802716_20802990			n.20800862T>A					-	-	-	-	-	-	-	-	-	-	-	-	-	-	-	-
CcLG03	21310513	C	A	PRILA_dataset;ANN=A	Saxena et al. 2017b	intergenic_region	MODIFIER	intergenic_region	GENE_CDS_CcLG03_21304266_21304607-GENE_CDS_CcLG03_21335478_21335942			n.21310513C>A					-	-	-	-	-	-	-	-	-	-	-	-	-	-	-	-
CcLG03	25042883	G	A	PRILA_dataset;ANN=A	Saxena et al. 2017b	intergenic_region	MODIFIER	intergenic_region	GENE_CDS_CcLG03_25039003_25039170-GENE_CDS_CcLG03_25047033_25047451			n.25042883G>A					-	-	-	-	-	-	-	-	-	-	-	-	-	-	-	-
CcLG03	25181381	G	A	PRILA_dataset;ANN=A	Saxena et al. 2017b	intergenic_region	MODIFIER	intergenic_region	GENE_CDS_CcLG03_25150505_25150682-GENE_CDS_CcLG03_25184152_25185819			n.25181381G>A					-	-	-	-	-	-	-	-	-	-	-	-	-	-	-	-
CcLG03	459898	T	C	PRILA_dataset;ANN=C	Saxena et al. 2017b	missense_variant	MODERATE	transcript	C.cajan_08095	protein_coding	13/18	c.1963T>C	p.Cys655Arg	1963/3516	1963/3516	655/1171	C.cajan_08095	Q8L5R3	Tubulin-folding cofactor D (AtTFCD) (Protein CHAMPIGNON) (Protein EMBRYO DEFECTIVE 133) (Protein TITAN 1)	TFCD CHO EMB133 TBCD TTN1 At3g60740 T4C21.150	Arabidopsis thaliana (Mouse-ear cress)	Chain (1); Compositional bias (2); Erroneous gene model prediction (1); Sequence conflict (1)		SUBCELLULAR LOCATION: Cytoplasm {ECO:0000269|PubMed:21166475}.	embryo development ending in seed dormancy; microtubule-based process; protein folding; tubulin complex assembly	tubulin binding	cytosol; plasmodesma	GO:0005829; GO:0009793; GO:0007017; GO:0009506; GO:0006457; GO:0015631; GO:0007021					TBCD family	IPR011989;IPR016024;IPR022577;	ath:AT3G60740;
CcLG03	2013566	A	C	PRILA_dataset;ANN=C	Saxena et al. 2017b	intergenic_region	MODIFIER	intergenic_region	GENE_CDS_CcLG03_2000367_2000513-GENE_CDS_CcLG03_2017364_2017870			n.2013566A>C					-	-	-	-	-	-	-	-	-	-	-	-	-	-	-	-
CcLG03	8766427	T	C	PRILA_dataset;ANN=C	Saxena et al. 2017b	intergenic_region	MODIFIER	intergenic_region	GENE_CDS_CcLG03_8764731_8766332-GENE_CDS_CcLG03_8767050_8767114			n.8766427T>C					-	-	-	-	-	-	-	-	-	-	-	-	-	-	-	-
CcLG03	10377182	G	C	PRILA_dataset;ANN=C	Saxena et al. 2017b	missense_variant	MODERATE	transcript	C.cajan_09038	protein_coding	5/14	c.1033G>C	p.Asp345His	1033/2931	1033/2931	345/976	C.cajan_09038	Q9SB51	Ubiquitin carboxyl-terminal hydrolase 16 (EC 3.4.19.12) (Deubiquitinating enzyme 16) (AtUBP16) (Ubiquitin thioesterase 16) (Ubiquitin-specific-processing protease 16)	UBP16 At4g24560 F22K18.240	Arabidopsis thaliana (Mouse-ear cress)	Active site (2); Chain (1); Compositional bias (2); Domain (1); Mutagenesis (1); Sequence conflict (1); Transmembrane (1); Zinc finger (1)		SUBCELLULAR LOCATION: Membrane {ECO:0000305}; Single-pass membrane protein {ECO:0000305}.	cell proliferation; cysteine-type peptidase activity; flower development; leaf development; protein deubiquitination; regulation of response to salt stress; response to salt stress; root development; shoot system development; ubiquitin-dependent protein catabolic process; ubiquitin thiolesterase activity	cysteine-type peptidase activity; metal ion binding; ubiquitin thiolesterase activity	integral component of membrane	GO:0008283; GO:0008234; GO:0009908; GO:0016021; GO:0048366; GO:0046872; GO:0016579; GO:1901000; GO:0009651; GO:0048364; GO:0048367; GO:0004221; GO:0006511		INDUCTION: Regulated by the transcription factors NAC045 and NAC086 and up-regulated by salt stress. {ECO:0000269|PubMed:23232097, ECO:0000269|PubMed:25081480}.	TISSUE SPECIFICITY: Expressed in flowers, siliques, rosette leaves, cauline leaves, stems and at a lower level in roots. In roots, expressed in the sieve elements. {ECO:0000269|PubMed:23232097, ECO:0000269|PubMed:25081480}.		Peptidase C19 family	IPR018200;IPR001394;IPR028889;IPR002893;	ath:AT4G24560;
CcLG03	17519826	T	C	PRILA_dataset;ANN=C	Saxena et al. 2017b	missense_variant	MODERATE	transcript	C.cajan_09723	protein_coding	6/8	c.1807T>C	p.Ser603Pro	1807/2613	1807/2613	603/870	C.cajan_09723	I1N9Y1	Uncharacterized protein		Glycine max (Soybean) (Glycine hispida)													IPR022212;IPR025486;	gmx:100816611;
CcLG03	18500902	T	C	PRILA_dataset;ANN=C	Saxena et al. 2017b	missense_variant	MODERATE	transcript	C.cajan_09827	protein_coding	1/3	c.35A>G	p.His12Arg	35/1035	35/1035	12/344	C.cajan_09827	Q9S752	Probable E3 ubiquitin-protein ligase LOG2 (EC 6.3.2.-) (Protein LOSS OF GDU2) (RING finger protein 215)	LOG2 RF215 RIG2 At3g09770 F11F8.36 F8A24.18	Arabidopsis thaliana (Mouse-ear cress)	Chain (1); Compositional bias (3); Initiator methionine (1); Lipidation (1); Mutagenesis (4); Region (1); Zinc finger (1)	PATHWAY: Protein modification; protein ubiquitination.	SUBCELLULAR LOCATION: Cell membrane {ECO:0000269|PubMed:22291198}.	amino acid homeostasis; ligase activity; ubiquitin-protein transferase activity	ligase activity; ubiquitin-protein transferase activity; zinc ion binding	plasma membrane	GO:0080144; GO:0016874; GO:0005886; GO:0004842; GO:0008270			TISSUE SPECIFICITY: Expressed in the vascular tissues in both phloem and xylem parenchyma cells. {ECO:0000269|PubMed:22291198}.	DOMAIN: The RING-type zinc finger domain mediates binding to an E2 ubiquitin-conjugating enzyme. {ECO:0000250}.	RING-type zinc finger family, LOG2 subfamily	IPR001841;IPR013083;	ath:AT3G09770;
CcLG03	18986039	A	C	PRILA_dataset;ANN=C	Saxena et al. 2017b	intergenic_region	MODIFIER	intergenic_region	GENE_CDS_CcLG03_18981323_18981562-GENE_CDS_CcLG03_18987503_18988323			n.18986039A>C					-	-	-	-	-	-	-	-	-	-	-	-	-	-	-	-
CcLG03	19271959	T	C	PRILA_dataset;ANN=C	Saxena et al. 2017b	synonymous_variant	LOW	transcript	C.cajan_09905	protein_coding	1/1	c.996T>C	p.Cys332Cys	996/1689	996/1689	332/562	C.cajan_09905	K7KFX7	Uncharacterized protein		Glycine max (Soybean) (Glycine hispida)													IPR021864;IPR007700;	gmx:100809482;
CcLG03	19557296	G	C	PRILA_dataset;ANN=C	Saxena et al. 2017b	synonymous_variant	LOW	transcript	C.cajan_09938	protein_coding	19/20	c.2073G>C	p.Val691Val	2073/2262	2073/2262	691/753	C.cajan_09938	Q6PDQ2	Chromodomain-helicase-DNA-binding protein 4 (CHD-4) (EC 3.6.4.12)	Chd4	Mus musculus (Mouse)	Chain (1); Compositional bias (3); Domain (4); Modified residue (19); Motif (1); Nucleotide binding (1); Region (1); Zinc finger (2)		SUBCELLULAR LOCATION: Nucleus {ECO:0000250}. Cytoplasm, cytoskeleton, microtubule organizing center, centrosome {ECO:0000250}. Note=Associates with centrosomes in interphase. {ECO:0000250}.	ATP-dependent chromatin remodeling; ATP-dependent helicase activity; regulation of transcription, DNA-templated; spindle assembly; transcription, DNA-templated	ATP binding; ATP-dependent helicase activity; RNA polymerase II core promoter proximal region sequence-specific DNA binding; RNA polymerase II distal enhancer sequence-specific DNA binding; transcription factor binding; zinc ion binding	centrosome; cytoplasm; nuclear chromatin; nucleus; NuRD complex; protein complex	GO:0005524; GO:0043044; GO:0008026; GO:0016581; GO:0000978; GO:0000980; GO:0005813; GO:0005737; GO:0000790; GO:0005634; GO:0043234; GO:0006355; GO:0051225; GO:0008134; GO:0006351; GO:0008270					SNF2/RAD54 helicase family	IPR028725;IPR012957;IPR012958;IPR023780;IPR000953;IPR016197;IPR002464;IPR009462;IPR009463;IPR014001;IPR001650;IPR027417;IPR000330;IPR019786;IPR011011;IPR001965;IPR019787;IPR001841;IPR013083;	mmu:107932;
CcLG03	19579208	T	C	PRILA_dataset;ANN=C	Saxena et al. 2017b	missense_variant	MODERATE	transcript	C.cajan_09944	protein_coding	1/1	c.116T>C	p.Val39Ala	116/612	116/612	39/203	C.cajan_09944	Q9SFE1	T26F17.17		Arabidopsis thaliana (Mouse-ear cress)				DNA integration	nucleic acid binding		GO:0015074; GO:0003676						IPR025314;IPR025724;IPR001584;IPR012337;IPR013103;
CcLG03	19647413	T	C	PRILA_dataset;ANN=C	Saxena et al. 2017b	intron_variant	MODIFIER	transcript	C.cajan_09953	protein_coding	3/3	c.1222+905A>G					C.cajan_09953	Q9ZQ94	UDP-glycosyltransferase 73C5 (EC 2.4.1.-) (Cytokinin-O-glucosyltransferase 3) (Deoxynivalenol-glucosyl-transferase 1) (Zeatin O-glucosyltransferase 3) (AtZOG3)	UGT73C5 DOGT1 ZOG3 At2g36800 F13K3.20	Arabidopsis thaliana (Mouse-ear cress)	Binding site (1); Chain (1); Region (3); Transmembrane (1)		SUBCELLULAR LOCATION: Membrane {ECO:0000305}; Single-pass membrane protein {ECO:0000305}.	brassinosteroid metabolic process; cis-zeatin O-beta-D-glucosyltransferase activity; glucosyltransferase activity; quercetin 4'-O-glucosyltransferase activity; quercetin 7-O-glucosyltransferase activity; trans-zeatin O-beta-D-glucosyltransferase activity	cis-zeatin O-beta-D-glucosyltransferase activity; glucosyltransferase activity; quercetin 4'-O-glucosyltransferase activity; quercetin 7-O-glucosyltransferase activity; trans-zeatin O-beta-D-glucosyltransferase activity	integral component of membrane	GO:0016131; GO:0050502; GO:0046527; GO:0016021; GO:0080046; GO:0080044; GO:0050403		INDUCTION: Rapidly induced in response to deoxynivalenol exposure. Weak induction by salicylic acid, jasmonic acid and 1-aminocyclopropylcarbonic acid (ACC) treatments. Not induced by cytokinin treatment. {ECO:0000269|PubMed:12970342, ECO:0000269|PubMed:15342621}.	TISSUE SPECIFICITY: Elongating hypocotyls and root-specific. Expressed in the vascular system, in meristematic tissues of the root tip, and in the vasculature of the hypocotyl right after germination. In late stage of flower development, expressed in petals, and in abscission zones. {ECO:0000269|PubMed:12970342, ECO:0000269|PubMed:16214889}.		UDP-glycosyltransferase family	IPR002213;	ath:AT2G36800;
CcLG03	19753235	T	C	PRILA_dataset;ANN=C	Saxena et al. 2017b	synonymous_variant	LOW	transcript	C.cajan_09964	protein_coding	2/13	c.291A>G	p.Thr97Thr	291/2661	291/2661	97/886	C.cajan_09964	Q9UNX4	WD repeat-containing protein 3	WDR3	Homo sapiens (Human)	Chain (1); Modified residue (2); Natural variant (1); Repeat (13)		SUBCELLULAR LOCATION: Nucleus, nucleolus {ECO:0000269|PubMed:12429849}.		poly(A) RNA binding	nuclear membrane; nucleolus; nucleus	GO:0031965; GO:0005730; GO:0005634; GO:0044822			TISSUE SPECIFICITY: Ubiquitous.		WD repeat WDR3/UTP12 family	IPR020472;IPR007148;IPR015943;IPR001680;IPR019775;IPR017986;	hsa:10885;
CcLG03	20391173	A	C	PRILA_dataset;ANN=C	Saxena et al. 2017b	intron_variant	MODIFIER	transcript	C.cajan_10043	protein_coding	1/3	c.228+196T>G					C.cajan_10043	C6SY78	Uncharacterized protein		Glycine max (Soybean) (Glycine hispida)													IPR007033;	gmx:100499923;
CcLG03	20437906	A	C	PRILA_dataset;ANN=C	Saxena et al. 2017b	intron_variant	MODIFIER	transcript	C.cajan_10046	protein_coding	3/7	c.548+1105T>G					C.cajan_10046	Q9LZS3	1,4-alpha-glucan-branching enzyme 2-2, chloroplastic/amyloplastic (AtSBE II-2) (EC 2.4.1.18) (Branching enzyme 2) (AtBE2) (Starch-branching enzyme 2-2)	SBE2.2 BE2 At5g03650 F17C15.70	Arabidopsis thaliana (Mouse-ear cress)	Active site (2); Chain (1); Sequence conflict (1); Transit peptide (1)	PATHWAY: Glycan biosynthesis; starch biosynthesis.	SUBCELLULAR LOCATION: Plastid, chloroplast stroma {ECO:0000269|PubMed:16207701, ECO:0000269|PubMed:18431481, ECO:0000269|PubMed:20061580, ECO:0000269|PubMed:20423899}. Plastid, amyloplast {ECO:0000250}.	1,4-alpha-glucan branching enzyme activity; amylopectin biosynthetic process; cellular response to fructose stimulus; cellular response to glucose stimulus; cellular response to light stimulus; cellular response to sucrose stimulus; glycogen biosynthetic process; hydrolase activity, hydrolyzing O-glycosyl compounds; starch biosynthetic process; starch metabolic process	1,4-alpha-glucan branching enzyme activity; cation binding; hydrolase activity, hydrolyzing O-glycosyl compounds	amyloplast; chloroplast; chloroplast stroma	GO:0003844; GO:0010021; GO:0009501; GO:0043169; GO:0071332; GO:0071333; GO:0071482; GO:0071329; GO:0009507; GO:0009570; GO:0005978; GO:0004553; GO:0019252; GO:0005982		INDUCTION: Induced by light when associated with glucose, fructose or sucrose treatment. Induction by glucose is mediated by the transcription factor ABI4. {ECO:0000269|PubMed:19392689, ECO:0000269|Ref.3}.	TISSUE SPECIFICITY: Expressed in seedlings, roots, stems, leaves, inflorescences, seeds and flowers. {ECO:0000269|PubMed:17698298, ECO:0000269|PubMed:8616246}.		Glycosyl hydrolase 13 family, GlgB subfamily	IPR006048;IPR006407;IPR015902;IPR013780;IPR006047;IPR004193;IPR013781;IPR017853;IPR013783;IPR014756;	ath:AT5G03650;
CcLG03	20438373	G	C	PRILA_dataset;ANN=C	Saxena et al. 2017b	intron_variant	MODIFIER	transcript	C.cajan_10046	protein_coding	3/7	c.548+638C>G					C.cajan_10046	Q9LZS3	1,4-alpha-glucan-branching enzyme 2-2, chloroplastic/amyloplastic (AtSBE II-2) (EC 2.4.1.18) (Branching enzyme 2) (AtBE2) (Starch-branching enzyme 2-2)	SBE2.2 BE2 At5g03650 F17C15.70	Arabidopsis thaliana (Mouse-ear cress)	Active site (2); Chain (1); Sequence conflict (1); Transit peptide (1)	PATHWAY: Glycan biosynthesis; starch biosynthesis.	SUBCELLULAR LOCATION: Plastid, chloroplast stroma {ECO:0000269|PubMed:16207701, ECO:0000269|PubMed:18431481, ECO:0000269|PubMed:20061580, ECO:0000269|PubMed:20423899}. Plastid, amyloplast {ECO:0000250}.	1,4-alpha-glucan branching enzyme activity; amylopectin biosynthetic process; cellular response to fructose stimulus; cellular response to glucose stimulus; cellular response to light stimulus; cellular response to sucrose stimulus; glycogen biosynthetic process; hydrolase activity, hydrolyzing O-glycosyl compounds; starch biosynthetic process; starch metabolic process	1,4-alpha-glucan branching enzyme activity; cation binding; hydrolase activity, hydrolyzing O-glycosyl compounds	amyloplast; chloroplast; chloroplast stroma	GO:0003844; GO:0010021; GO:0009501; GO:0043169; GO:0071332; GO:0071333; GO:0071482; GO:0071329; GO:0009507; GO:0009570; GO:0005978; GO:0004553; GO:0019252; GO:0005982		INDUCTION: Induced by light when associated with glucose, fructose or sucrose treatment. Induction by glucose is mediated by the transcription factor ABI4. {ECO:0000269|PubMed:19392689, ECO:0000269|Ref.3}.	TISSUE SPECIFICITY: Expressed in seedlings, roots, stems, leaves, inflorescences, seeds and flowers. {ECO:0000269|PubMed:17698298, ECO:0000269|PubMed:8616246}.		Glycosyl hydrolase 13 family, GlgB subfamily	IPR006048;IPR006407;IPR015902;IPR013780;IPR006047;IPR004193;IPR013781;IPR017853;IPR013783;IPR014756;	ath:AT5G03650;
CcLG03	20690969	T	C	PRILA_dataset;ANN=C	Saxena et al. 2017b	missense_variant	MODERATE	transcript	C.cajan_10073	protein_coding	1/1	c.82A>G	p.Ser28Gly	82/480	82/480	28/159	C.cajan_10073	P46277	G2/mitotic-specific cyclin-1 (B-like cyclin) (CycMs1)		Medicago sativa subsp. varia (Alfalfa) (Medicago varia)	Chain (1)			mitotic nuclear division; regulation of cyclin-dependent protein serine/threonine kinase activity		nucleus	GO:0007067; GO:0005634; GO:0000079	DEVELOPMENTAL STAGE: Accumulates steadily during G2 and is abruptly destroyed at mitosis.				Cyclin family, Cyclin AB subfamily	IPR013763;IPR014400;IPR004367;IPR006671;
CcLG03	20741235	T	C	PRILA_dataset;ANN=C	Saxena et al. 2017b	intron_variant	MODIFIER	transcript	C.cajan_10077	protein_coding	1/2	c.175+432A>G					C.cajan_10077	Q8LBM4	Iron-sulfur assembly protein IscA-like 1, mitochondrial	At2g16710 T24I21.12	Arabidopsis thaliana (Mouse-ear cress)	Chain (1); Metal binding (3); Sequence conflict (1); Transit peptide (1)		SUBCELLULAR LOCATION: Mitochondrion {ECO:0000305}.	iron-sulfur cluster assembly	iron-sulfur cluster binding; metal ion binding; structural molecule activity	mitochondrion	GO:0016226; GO:0051536; GO:0046872; GO:0005739; GO:0005198					HesB/IscA family	IPR000361;IPR016092;IPR017870;	ath:AT2G16710;
CcLG03	21244595	T	C	PRILA_dataset;ANN=C	Saxena et al. 2017b	missense_variant	MODERATE	transcript	C.cajan_10137	protein_coding	4/7	c.1241T>C	p.Val414Ala	1241/1923	1241/1923	414/640	C.cajan_10137	Q8RWU5	F-box/LRR-repeat protein 3	FBL3 At5g01720 F7A7.240	Arabidopsis thaliana (Mouse-ear cress)	Chain (1); Domain (1); Erroneous gene model prediction (1); Repeat (21)												IPR006553;	ath:AT5G01720;
CcLG03	21696419	T	C	PRILA_dataset;ANN=C	Saxena et al. 2017b	intergenic_region	MODIFIER	intergenic_region	GENE_CDS_CcLG03_21687345_21688638-GENE_CDS_CcLG03_21700272_21700445			n.21696419T>C					-	-	-	-	-	-	-	-	-	-	-	-	-	-	-	-
CcLG03	460462	C	G	PRILA_dataset;ANN=G	Saxena et al. 2017b	missense_variant	MODERATE	transcript	C.cajan_08095	protein_coding	14/18	c.2448C>G	p.Phe816Leu	2448/3516	2448/3516	816/1171	C.cajan_08095	Q8L5R3	Tubulin-folding cofactor D (AtTFCD) (Protein CHAMPIGNON) (Protein EMBRYO DEFECTIVE 133) (Protein TITAN 1)	TFCD CHO EMB133 TBCD TTN1 At3g60740 T4C21.150	Arabidopsis thaliana (Mouse-ear cress)	Chain (1); Compositional bias (2); Erroneous gene model prediction (1); Sequence conflict (1)		SUBCELLULAR LOCATION: Cytoplasm {ECO:0000269|PubMed:21166475}.	embryo development ending in seed dormancy; microtubule-based process; protein folding; tubulin complex assembly	tubulin binding	cytosol; plasmodesma	GO:0005829; GO:0009793; GO:0007017; GO:0009506; GO:0006457; GO:0015631; GO:0007021					TBCD family	IPR011989;IPR016024;IPR022577;	ath:AT3G60740;
CcLG03	534256	T	G	PRILA_dataset;ANN=G	Saxena et al. 2017b	intergenic_region	MODIFIER	intergenic_region	GENE_CDS_CcLG03_529271_529354-GENE_CDS_CcLG03_542377_543240			n.534256T>G					-	-	-	-	-	-	-	-	-	-	-	-	-	-	-	-
CcLG03	10019270	A	G	PRILA_dataset;ANN=G	Saxena et al. 2017b	missense_variant	MODERATE	transcript	C.cajan_09004	protein_coding	16/16	c.2461T>C	p.Ser821Pro	2461/2721	2461/2721	821/906	C.cajan_09004	Q8L7S0	Probable ubiquitin-like-specific protease 2B (EC 3.4.22.68)	ULP2B At1g09730 F21M12.12 F21M12.29	Arabidopsis thaliana (Mouse-ear cress)	Active site (3); Chain (1); Compositional bias (2); Sequence caution (2)			protein desumoylation; SUMO-specific protease activity	SUMO-specific protease activity		GO:0016929; GO:0016926					Peptidase C48 family	IPR003653;	ath:AT1G09730;
CcLG03	16884675	T	G	PRILA_dataset;ANN=G	Saxena et al. 2017b	intergenic_region	MODIFIER	intergenic_region	GENE_CDS_CcLG03_16880428_16880949-GENE_CDS_CcLG03_16887249_16887476			n.16884675T>G					-	-	-	-	-	-	-	-	-	-	-	-	-	-	-	-
CcLG03	18220539	A	G	PRILA_dataset;ANN=G	Saxena et al. 2017b	synonymous_variant	LOW	transcript	C.cajan_09795	protein_coding	3/15	c.786A>G	p.Val262Val	786/2793	786/2793	262/930	C.cajan_09795	C0LGI2	Probable LRR receptor-like serine/threonine-protein kinase At1g67720 (EC 2.7.11.1)	At1g67720 F12A21.30	Arabidopsis thaliana (Mouse-ear cress)	Active site (1); Binding site (1); Chain (1); Domain (1); Erroneous gene model prediction (1); Glycosylation (8); Nucleotide binding (1); Repeat (4); Signal peptide (1); Topological domain (2); Transmembrane (1)		SUBCELLULAR LOCATION: Membrane {ECO:0000305}; Single-pass type I membrane protein {ECO:0000305}.	protein serine/threonine kinase activity	ATP binding; protein serine/threonine kinase activity	integral component of membrane	GO:0005524; GO:0016021; GO:0004674					Protein kinase superfamily, Ser/Thr protein kinase family	IPR013320;IPR011009;IPR024788;IPR000719;IPR017441;IPR001245;IPR008271;	ath:AT1G67720;
CcLG03	19033523	T	G	PRILA_dataset;ANN=G	Saxena et al. 2017b	intergenic_region	MODIFIER	intergenic_region	GENE_CDS_CcLG03_19025034_19025912-GENE_CDS_CcLG03_19036710_19040130			n.19033523T>G					-	-	-	-	-	-	-	-	-	-	-	-	-	-	-	-
CcLG03	19578263	C	G	PRILA_dataset;ANN=G	Saxena et al. 2017b	missense_variant	MODERATE	transcript	C.cajan_09943	protein_coding	1/1	c.458G>C	p.Cys153Ser	458/1473	458/1473	153/490	C.cajan_09943	Q9ZQ99	UDP-glycosyltransferase 73C1 (EC 2.4.1.-) (Cytokinin-O-glucosyltransferase 1) (Zeatin O-glucosyltransferase 1) (AtZOG1)	UGT73C1 ZOG1 At2g36750 F13K3.15	Arabidopsis thaliana (Mouse-ear cress)	Binding site (1); Chain (1); Region (3)			cis-zeatin O-beta-D-glucosyltransferase activity; response to toxic substance; response to UV-B; trans-zeatin O-beta-D-glucosyltransferase activity; UDP-glucosyltransferase activity	cis-zeatin O-beta-D-glucosyltransferase activity; trans-zeatin O-beta-D-glucosyltransferase activity; UDP-glucosyltransferase activity		GO:0035251; GO:0050502; GO:0010224; GO:0009636; GO:0050403		INDUCTION: Not induced by cytokinin treatment. {ECO:0000269|PubMed:15342621}.			UDP-glycosyltransferase family	IPR002213;	ath:AT2G36750;
CcLG03	20418239	A	G	PRILA_dataset;ANN=G	Saxena et al. 2017b	intergenic_region	MODIFIER	intergenic_region	GENE_CDS_CcLG03_20414775_20414970-GENE_CDS_CcLG03_20419160_20419318			n.20418239A>G					-	-	-	-	-	-	-	-	-	-	-	-	-	-	-	-
CcLG03	20691068	A	G	PRILA_dataset;ANN=G	Saxena et al. 2017b	intergenic_region	MODIFIER	intergenic_region	GENE_CDS_CcLG03_20690571_20691050-GENE_CDS_CcLG03_20697527_20697738			n.20691068A>G					-	-	-	-	-	-	-	-	-	-	-	-	-	-	-	-
CcLG03	498433	C	T	PRILA_dataset;ANN=T	Saxena et al. 2017b	synonymous_variant	LOW	transcript	C.cajan_08098	protein_coding	13/14	c.2974C>T	p.Leu992Leu	2974/3837	2974/3837	992/1278	C.cajan_08098	K7LLW0	Uncharacterized protein		Glycine max (Soybean) (Glycine hispida)														gmx:100793513;
CcLG03	1158067	A	T	PRILA_dataset;ANN=T	Saxena et al. 2017b	intergenic_region	MODIFIER	intergenic_region	GENE_CDS_CcLG03_1150033_1150404-GENE_CDS_CcLG03_1160296_1160499			n.1158067A>T					-	-	-	-	-	-	-	-	-	-	-	-	-	-	-	-
CcLG03	2762458	C	T	PRILA_dataset;ANN=T	Saxena et al. 2017b	intergenic_region	MODIFIER	intergenic_region	GENE_CDS_CcLG03_2758257_2758572-GENE_CDS_CcLG03_2777125_2777316			n.2762458C>T					-	-	-	-	-	-	-	-	-	-	-	-	-	-	-	-
CcLG03	10013194	C	T	PRILA_dataset;ANN=T	Saxena et al. 2017b	intergenic_region	MODIFIER	intergenic_region	GENE_CDS_CcLG03_10004334_10004451-GENE_CDS_CcLG03_10015039_10015359			n.10013194C>T					-	-	-	-	-	-	-	-	-	-	-	-	-	-	-	-
CcLG03	14618126	C	T	PRILA_dataset;ANN=T	Saxena et al. 2017b	intergenic_region	MODIFIER	intergenic_region	GENE_CDS_CcLG03_14608505_14609797-GENE_CDS_CcLG03_14628606_14628719			n.14618126C>T					-	-	-	-	-	-	-	-	-	-	-	-	-	-	-	-
CcLG03	17153283	A	T	PRILA_dataset;ANN=T	Saxena et al. 2017b	synonymous_variant	LOW	transcript	C.cajan_09691	protein_coding	3/4	c.801A>T	p.Pro267Pro	801/1461	801/1461	267/486	C.cajan_09691	P11828	Glycinin G3 [Cleaved into: Glycinin A subunit; Glycinin B subunit]	GY3	Glycine max (Soybean) (Glycine hispida)	Chain (2); Disulfide bond (2); Propeptide (1); Signal peptide (1)				nutrient reservoir activity		GO:0045735					11S seed storage protein (globulins) family	IPR022379;IPR006044;IPR006045;IPR014710;IPR011051;
CcLG03	18154848	C	T	PRILA_dataset;ANN=T	Saxena et al. 2017b	intron_variant	MODIFIER	transcript	C.cajan_09789	protein_coding	1/3	c.231+31G>A					C.cajan_09789	Q9ZUU1	Adenylate kinase 1, chloroplastic (AK 1) (AtPADK1) (EC 2.7.4.3) (ATP-AMP transphosphorylase 1) (ATP:AMP phosphotransferase) (Adenylate monophosphate kinase 1) (AMK1)	ADK At2g37250 F3G5.4	Arabidopsis thaliana (Mouse-ear cress)	Binding site (7); Chain (1); Nucleotide binding (3); Region (2); Transit peptide (1)		SUBCELLULAR LOCATION: Plastid, chloroplast stroma {ECO:0000305|PubMed:18162585}.	adenylate kinase activity; cellular amino acid biosynthetic process; nucleotide phosphorylation; root development; shoot system development	adenylate kinase activity; ATP binding	chloroplast; chloroplast stroma; cytoplasm; nucleus	GO:0005524; GO:0004017; GO:0008652; GO:0009507; GO:0009570; GO:0005737; GO:0046939; GO:0005634; GO:0048364; GO:0048367			TISSUE SPECIFICITY: Highly expressed in flowers and at lower levels in roots, leaves and stems. {ECO:0000269|PubMed:15618410}.		Adenylate kinase family	IPR006259;IPR000850;IPR027417;	ath:AT2G37250;
CcLG03	19848093	C	T	PRILA_dataset;ANN=T	Saxena et al. 2017b	intergenic_region	MODIFIER	intergenic_region	GENE_CDS_CcLG03_19842051_19842371-GENE_CDS_CcLG03_19854511_19856250			n.19848093C>T					-	-	-	-	-	-	-	-	-	-	-	-	-	-	-	-
CcLG03	20422355	C	T	PRILA_dataset;ANN=T	Saxena et al. 2017b	intron_variant	MODIFIER	transcript	C.cajan_10045	protein_coding	7/12	c.777+167G>A					C.cajan_10045	Q9LZS3	1,4-alpha-glucan-branching enzyme 2-2, chloroplastic/amyloplastic (AtSBE II-2) (EC 2.4.1.18) (Branching enzyme 2) (AtBE2) (Starch-branching enzyme 2-2)	SBE2.2 BE2 At5g03650 F17C15.70	Arabidopsis thaliana (Mouse-ear cress)	Active site (2); Chain (1); Sequence conflict (1); Transit peptide (1)	PATHWAY: Glycan biosynthesis; starch biosynthesis.	SUBCELLULAR LOCATION: Plastid, chloroplast stroma {ECO:0000269|PubMed:16207701, ECO:0000269|PubMed:18431481, ECO:0000269|PubMed:20061580, ECO:0000269|PubMed:20423899}. Plastid, amyloplast {ECO:0000250}.	1,4-alpha-glucan branching enzyme activity; amylopectin biosynthetic process; cellular response to fructose stimulus; cellular response to glucose stimulus; cellular response to light stimulus; cellular response to sucrose stimulus; glycogen biosynthetic process; hydrolase activity, hydrolyzing O-glycosyl compounds; starch biosynthetic process; starch metabolic process	1,4-alpha-glucan branching enzyme activity; cation binding; hydrolase activity, hydrolyzing O-glycosyl compounds	amyloplast; chloroplast; chloroplast stroma	GO:0003844; GO:0010021; GO:0009501; GO:0043169; GO:0071332; GO:0071333; GO:0071482; GO:0071329; GO:0009507; GO:0009570; GO:0005978; GO:0004553; GO:0019252; GO:0005982		INDUCTION: Induced by light when associated with glucose, fructose or sucrose treatment. Induction by glucose is mediated by the transcription factor ABI4. {ECO:0000269|PubMed:19392689, ECO:0000269|Ref.3}.	TISSUE SPECIFICITY: Expressed in seedlings, roots, stems, leaves, inflorescences, seeds and flowers. {ECO:0000269|PubMed:17698298, ECO:0000269|PubMed:8616246}.		Glycosyl hydrolase 13 family, GlgB subfamily	IPR006048;IPR006407;IPR015902;IPR013780;IPR006047;IPR004193;IPR013781;IPR017853;IPR013783;IPR014756;	ath:AT5G03650;
CcLG03	24160156	C	T	PRILA_dataset;ANN=T	Saxena et al. 2017b	intergenic_region	MODIFIER	intergenic_region	GENE_CDS_CcLG03_24156045_24156329-GENE_CDS_CcLG03_24179659_24179883			n.24160156C>T					-	-	-	-	-	-	-	-	-	-	-	-	-	-	-	-
CcLG03	1296061	G	A	PRILC_dataset;ANN=A	Saxena et al. 2017a	synonymous_variant	LOW	transcript	C.cajan_08181	protein_coding	1/1	c.156G>A	p.Pro52Pro	156/477	156/477	52/158	C.cajan_08181	Q9SPL2	E3 ubiquitin-protein ligase CIP8 (EC 6.3.2.-) (COP1-interacting protein 8)	CIP8 At5g64920 MXK3.15	Arabidopsis thaliana (Mouse-ear cress)	Chain (1); Compositional bias (3); Mutagenesis (4); Zinc finger (1)	PATHWAY: Protein modification; protein ubiquitination.	SUBCELLULAR LOCATION: Cytoplasm {ECO:0000305|PubMed:10488108}.	ligase activity; protein ubiquitination	ligase activity; zinc ion binding	cytoplasm	GO:0005737; GO:0016874; GO:0016567; GO:0008270			TISSUE SPECIFICITY: Expressed in both light- and dark-grown seedlings. {ECO:0000269|PubMed:10488108}.	DOMAIN: The RING-type zinc finger domain is required but not sufficient for ubiquitin ligase activity. It mediates the interaction with the RING finger of COP1. {ECO:0000269|PubMed:12028569}.		IPR001841;IPR013083;	ath:AT5G64920;
CcLG03	21937862	T	A	PRILC_dataset;ANN=A	Saxena et al. 2017a	intron_variant	MODIFIER	transcript	C.cajan_10211	protein_coding	18/18	c.1600-149A>T					C.cajan_10211	Q9ASR4	Branched-chain-amino-acid aminotransferase-like protein 2	At5g27410 F21A20_120	Arabidopsis thaliana (Mouse-ear cress)	Chain (1)			catalytic activity	catalytic activity		GO:0003824					Class-IV pyridoxal-phosphate-dependent aminotransferase family	IPR001544;IPR027417;	ath:AT5G27410;
CcLG03	1103539	G	C	PRILC_dataset;ANN=C	Saxena et al. 2017a	missense_variant	MODERATE	transcript	C.cajan_08163	protein_coding	2/2	c.1341C>G	p.Asn447Lys	1341/2055	1341/2055	447/684	C.cajan_08163	P0C8Q6	Putative pentatricopeptide repeat-containing protein At5g08310, mitochondrial	At5g08310 F8L15_40	Arabidopsis thaliana (Mouse-ear cress)	Chain (1); Erroneous gene model prediction (1); Repeat (19); Transit peptide (1)		SUBCELLULAR LOCATION: Mitochondrion {ECO:0000305}.			mitochondrion	GO:0005739					PPR family, P subfamily	IPR002885;	ath:AT5G08310;
CcLG03	7169388	G	C	PRILC_dataset;ANN=C	Saxena et al. 2017a	intergenic_region	MODIFIER	intergenic_region	GENE_CDS_CcLG03_7108339_7108447-GENE_CDS_CcLG03_7169708_7170676			n.7169388G>C					-	-	-	-	-	-	-	-	-	-	-	-	-	-	-	-
CcLG03	10377245	T	C	PRILC_dataset;ANN=C	Saxena et al. 2017a	missense_variant	MODERATE	transcript	C.cajan_09038	protein_coding	5/14	c.1096T>C	p.Cys366Arg	1096/2931	1096/2931	366/976	C.cajan_09038	Q9SB51	Ubiquitin carboxyl-terminal hydrolase 16 (EC 3.4.19.12) (Deubiquitinating enzyme 16) (AtUBP16) (Ubiquitin thioesterase 16) (Ubiquitin-specific-processing protease 16)	UBP16 At4g24560 F22K18.240	Arabidopsis thaliana (Mouse-ear cress)	Active site (2); Chain (1); Compositional bias (2); Domain (1); Mutagenesis (1); Sequence conflict (1); Transmembrane (1); Zinc finger (1)		SUBCELLULAR LOCATION: Membrane {ECO:0000305}; Single-pass membrane protein {ECO:0000305}.	cell proliferation; cysteine-type peptidase activity; flower development; leaf development; protein deubiquitination; regulation of response to salt stress; response to salt stress; root development; shoot system development; ubiquitin-dependent protein catabolic process; ubiquitin thiolesterase activity	cysteine-type peptidase activity; metal ion binding; ubiquitin thiolesterase activity	integral component of membrane	GO:0008283; GO:0008234; GO:0009908; GO:0016021; GO:0048366; GO:0046872; GO:0016579; GO:1901000; GO:0009651; GO:0048364; GO:0048367; GO:0004221; GO:0006511		INDUCTION: Regulated by the transcription factors NAC045 and NAC086 and up-regulated by salt stress. {ECO:0000269|PubMed:23232097, ECO:0000269|PubMed:25081480}.	TISSUE SPECIFICITY: Expressed in flowers, siliques, rosette leaves, cauline leaves, stems and at a lower level in roots. In roots, expressed in the sieve elements. {ECO:0000269|PubMed:23232097, ECO:0000269|PubMed:25081480}.		Peptidase C19 family	IPR018200;IPR001394;IPR028889;IPR002893;	ath:AT4G24560;
CcLG03	14836924	A	G	PRILC_dataset;ANN=G	Saxena et al. 2017a	synonymous_variant	LOW	transcript	C.cajan_09481	protein_coding	9/9	c.1266T>C	p.Cys422Cys	1266/1410	1266/1410	422/469	C.cajan_09481	P35336	Polygalacturonase (PG) (EC 3.2.1.15) (Pectinase)		Actinidia deliciosa (Kiwi)	Active site (2); Chain (1); Glycosylation (1); Signal peptide (1)		SUBCELLULAR LOCATION: Secreted. Secreted, cell wall.	carbohydrate metabolic process; cell wall organization; fruit ripening; polygalacturonase activity	polygalacturonase activity	cell wall; extracellular region	GO:0005975; GO:0005618; GO:0071555; GO:0005576; GO:0009835; GO:0004650	DEVELOPMENTAL STAGE: In ripening fruit.				Glycosyl hydrolase 28 family	IPR000743;IPR006626;IPR012334;IPR011050;
CcLG03	16299670	A	G	PRILC_dataset;ANN=G	Saxena et al. 2017a	intergenic_region	MODIFIER	intergenic_region	GENE_CDS_CcLG03_16277867_16278350-GENE_CDS_CcLG03_16299835_16299980			n.16299670A>G					-	-	-	-	-	-	-	-	-	-	-	-	-	-	-	-
CcLG03	19371382	T	G	PRILC_dataset;ANN=G	Saxena et al. 2017a	synonymous_variant	LOW	transcript	C.cajan_09916	protein_coding	2/5	c.348A>C	p.Ser116Ser	348/1434	348/1434	116/477	C.cajan_09916	Q9FFN2	Probable glycosyltransferase At5g03795 (EC 2.4.-.-)	At5g03795 MED24	Arabidopsis thaliana (Mouse-ear cress)	Chain (1); Compositional bias (1); Erroneous gene model prediction (1); Glycosylation (5); Topological domain (2); Transmembrane (1)		SUBCELLULAR LOCATION: Golgi apparatus membrane {ECO:0000250}; Single-pass type II membrane protein {ECO:0000250}.	cell wall organization; transferase activity, transferring glycosyl groups	transferase activity, transferring glycosyl groups	Golgi apparatus; integral component of membrane	GO:0005794; GO:0071555; GO:0016021; GO:0016757					Glycosyltransferase 47 family	IPR004263;	ath:AT5G03795;
CcLG03	21928640	A	G	PRILC_dataset;ANN=G	Saxena et al. 2017a	missense_variant	MODERATE	transcript	C.cajan_10210	protein_coding	2/3	c.607A>G	p.Thr203Ala	607/948	607/948	203/315	C.cajan_10210	Q9C7T4	Transcription factor bHLH96 (Basic helix-loop-helix protein 96) (AtbHLH96) (bHLH 96) (Transcription factor EN 15) (bHLH transcription factor bHLH096)	BHLH96 EN15 At1g72210 T9N14.4	Arabidopsis thaliana (Mouse-ear cress)	Chain (1); Domain (2)		SUBCELLULAR LOCATION: Nucleus {ECO:0000255|PROSITE-ProRule:PRU00981}.	sequence-specific DNA binding transcription factor activity; transcription, DNA-templated	amino acid binding; DNA binding; sequence-specific DNA binding transcription factor activity	nucleus	GO:0003677; GO:0016597; GO:0005634; GO:0003700; GO:0006351			TISSUE SPECIFICITY: Expressed constitutively in roots, leaves, stems, and flowers. {ECO:0000269|PubMed:12679534}.			IPR002912;IPR011598;	ath:AT1G72210;
CcLG03	233460	A	T	PRILC_dataset;ANN=T	Saxena et al. 2017a	intron_variant	MODIFIER	transcript	C.cajan_08068	protein_coding	17/21	c.2178+111A>T					C.cajan_08068	Q9STN3	Putative transcription elongation factor SPT5 homolog 1	At4g08350 T28D5.40	Arabidopsis thaliana (Mouse-ear cress)	Chain (1); Compositional bias (1); Domain (6); Erroneous gene model prediction (2); Modified residue (1)		SUBCELLULAR LOCATION: Nucleus {ECO:0000250}.	regulation of DNA-templated transcription, elongation; regulation of transcription from RNA polymerase II promoter; transcription, DNA-templated; translation	structural constituent of ribosome	nucleus; ribosome	GO:0005634; GO:0032784; GO:0006357; GO:0005840; GO:0003735; GO:0006351; GO:0006412					SPT5 family	IPR005824;IPR006645;IPR005825;IPR017071;IPR005100;IPR008991;	ath:AT4G08350;
CcLG03	1134205	C	T	PRILC_dataset;ANN=T	Saxena et al. 2017a	intron_variant	MODIFIER	transcript	C.cajan_08168	protein_coding	2/2	c.224+688C>T					C.cajan_08168	Q5BU09	E2F-associated phosphoprotein (EAPP)	Eapp	Mus musculus (Mouse)	Alternative sequence (1); Chain (1); Compositional bias (1); Modified residue (4); Sequence conflict (1)		SUBCELLULAR LOCATION: Cytoplasm {ECO:0000250}. Nucleus {ECO:0000250}.	negative regulation of transcription elongation from RNA polymerase II promoter; positive regulation of cell proliferation; positive regulation of transcription elongation from RNA polymerase II promoter		Golgi apparatus; nucleus	GO:0005794; GO:0034244; GO:0005634; GO:0008284; GO:0032968						IPR019370;	mmu:66266;
CcLG03	12678969	C	T	PRILC_dataset;ANN=T	Saxena et al. 2017a	intergenic_region	MODIFIER	intergenic_region	GENE_CDS_CcLG03_12667189_12668445-GENE_CDS_CcLG03_12683725_12684032			n.12678969C>T					-	-	-	-	-	-	-	-	-	-	-	-	-	-	-	-
CcLG03	12679051	C	T	PRILC_dataset;ANN=T	Saxena et al. 2017a	intergenic_region	MODIFIER	intergenic_region	GENE_CDS_CcLG03_12667189_12668445-GENE_CDS_CcLG03_12683725_12684032			n.12679051C>T					-	-	-	-	-	-	-	-	-	-	-	-	-	-	-	-
CcLG03	12819955	C	T	PRILC_dataset;ANN=T	Saxena et al. 2017a	synonymous_variant	LOW	transcript	C.cajan_09278	protein_coding	1/1	c.243C>T	p.Ile81Ile	243/387	243/387	81/128	C.cajan_09278	Q8L9S3	Glutaredoxin-C6 (AtGrxC6) (Protein ROXY 21)	GRXC6 ROXY21 At4g33040 F26P21.160	Arabidopsis thaliana (Mouse-ear cress)	Chain (1); Disulfide bond (1); Domain (1); Erroneous initiation (1)		SUBCELLULAR LOCATION: Cytoplasm {ECO:0000250}.	cell redox homeostasis; protein disulfide oxidoreductase activity	electron carrier activity; protein disulfide oxidoreductase activity	cytoplasm	GO:0045454; GO:0005737; GO:0009055; GO:0015035					Glutaredoxin family, CC-type subfamily	IPR011905;IPR002109;IPR012336;	ath:AT4G33040;
CcLG03	14988519	A	T	PRILC_dataset;ANN=T	Saxena et al. 2017a	intergenic_region	MODIFIER	intergenic_region	GENE_CDS_CcLG03_14944682_14945640-GENE_CDS_CcLG03_14989871_14990267			n.14988519A>T					-	-	-	-	-	-	-	-	-	-	-	-	-	-	-	-
CcLG04	10357610	AT	A	InDel;ANN=A	Singh et al. 2017	intron_variant	MODIFIER	transcript	C.cajan_21923	protein_coding	6/11	c.486+24delT					C.cajan_21923	Q2QY07	Cytochrome c-type biogenesis ccda-like chloroplastic protein 2 (Cytochrome b6f biogenesis protein CCDA2)	CCDA2 Os12g0137300 LOC_Os12g04270	Oryza sativa subsp. japonica (Rice)	Chain (1); Erroneous gene model prediction (2); Transit peptide (1); Transmembrane (8)		SUBCELLULAR LOCATION: Plastid, chloroplast thylakoid membrane {ECO:0000250}; Multi-pass membrane protein.	cytochrome complex assembly; oxidation-reduction process		chloroplast; integral component of membrane; thylakoid	GO:0009507; GO:0017004; GO:0016021; GO:0055114; GO:0009579					DsbD family	IPR003834;	osa:9266150;
CcLG04	9197222	A	AG	InDel;ANN=AG	Singh et al. 2017	intergenic_region	MODIFIER	intergenic_region	GENE_CDS_CcLG04_9191366_9191447-GENE_CDS_CcLG04_9204114_9204365			n.9197222_9197223insG					-	-	-	-	-	-	-	-	-	-	-	-	-	-	-	-
CcLG04	9448752	CGATTTGATTTA	C	InDel;ANN=C	Singh et al. 2017	intergenic_region	MODIFIER	intergenic_region	GENE_CDS_CcLG04_9443042_9443167-GENE_CDS_CcLG04_9471858_9472247			n.9448753_9448763delGATTTGATTTA					-	-	-	-	-	-	-	-	-	-	-	-	-	-	-	-
CcLG04	9496888	C	CCA	InDel;ANN=CCA	Singh et al. 2017	intergenic_region	MODIFIER	intergenic_region	GENE_CDS_CcLG04_9476631_9476782-GENE_CDS_CcLG04_9501474_9502469			n.9496888_9496889insCA					-	-	-	-	-	-	-	-	-	-	-	-	-	-	-	-
CcLG04	9064323	GTTAA	G	InDel;ANN=G	Singh et al. 2017	intron_variant	MODIFIER	transcript	C.cajan_21801	protein_coding	1/2	c.134-126_134-123delTTAA					C.cajan_21801	Q7XBH4	Myb-related protein Myb4 (OsMyb4) (Transcription factor RLTR1)	MYB4 LTR1 Os04g0517100 LOC_Os04g43680 OSJNBa0073E02.6	Oryza sativa subsp. japonica (Rice)	Chain (1); DNA binding (2); Domain (2); Frameshift (1); Sequence conflict (2)		SUBCELLULAR LOCATION: Nucleus {ECO:0000305}.	regulation of transcription, DNA-templated; response to stress; transcription, DNA-templated	chromatin binding; DNA binding	nucleus	GO:0003677; GO:0003682; GO:0005634; GO:0006355; GO:0006950; GO:0006351		INDUCTION: By cold stress. {ECO:0000269|PubMed:14675437, ECO:0000269|Ref.1}.				IPR009057;IPR017930;IPR001005;	osa:4336407;
CcLG04	6813088	TGAA	T	InDel;ANN=T	Singh et al. 2017	intergenic_region	MODIFIER	intergenic_region	GENE_CDS_CcLG04_6808003_6809058-GENE_CDS_CcLG04_6823831_6823929			n.6813089_6813091delGAA					-	-	-	-	-	-	-	-	-	-	-	-	-	-	-	-
CcLG04	2388704	T	TA	InDel;ANN=TA	Singh et al. 2017	intergenic_region	MODIFIER	intergenic_region	GENE_CDS_CcLG04_2383545_2385845-GENE_CDS_CcLG04_2389231_2389334			n.2388704_2388705insA					-	-	-	-	-	-	-	-	-	-	-	-	-	-	-	-
CcLG04	1538772	C	A	PRILA_dataset;ANN=A	Saxena et al. 2017b	intergenic_region	MODIFIER	intergenic_region	GENE_CDS_CcLG04_1535610_1535754-GENE_CDS_CcLG04_1545087_1545231			n.1538772C>A					-	-	-	-	-	-	-	-	-	-	-	-	-	-	-	-
CcLG04	2168519	C	A	PRILA_dataset;ANN=A	Saxena et al. 2017b	synonymous_variant	LOW	transcript	C.cajan_21082	protein_coding	2/5	c.348G>T	p.Leu116Leu	348/1413	348/1413	116/470	C.cajan_21082	Q8LPG9	Protein IQ-DOMAIN 14	IQD14 At2g43680 F18O19.21	Arabidopsis thaliana (Mouse-ear cress)	Chain (1); Compositional bias (2); Domain (2); Erroneous gene model prediction (1)											IQD family	IPR025064;IPR000048;	ath:AT2G43680;
CcLG04	2360229	C	A	PRILA_dataset;ANN=A	Saxena et al. 2017b	missense_variant	MODERATE	transcript	C.cajan_21109	protein_coding	1/1	c.283C>A	p.Leu95Ile	283/492	283/492	95/163	C.cajan_21109	I1L5G8	Uncharacterized protein		Glycine max (Soybean) (Glycine hispida)														gmx:100793492;
CcLG04	2761945	G	A	PRILA_dataset;ANN=A	Saxena et al. 2017b	intergenic_region	MODIFIER	intergenic_region	GENE_CDS_CcLG04_2759160_2759235-GENE_CDS_CcLG04_2769161_2769683			n.2761945G>A					-	-	-	-	-	-	-	-	-	-	-	-	-	-	-	-
CcLG04	2845610	G	A	PRILA_dataset;ANN=A	Saxena et al. 2017b	intron_variant	MODIFIER	transcript	C.cajan_21168	protein_coding	5/6	c.2473+838C>T					C.cajan_21168	Q9XE58	Scarecrow-like protein 14 (AtSCL14) (GRAS family protein 2) (AtGRAS-2)	SCL14 At1g07530 F22G5.9	Arabidopsis thaliana (Mouse-ear cress)	Chain (1); Compositional bias (4); Erroneous gene model prediction (1); Frameshift (1); Motif (1); Sequence conflict (5)		SUBCELLULAR LOCATION: Nucleus {ECO:0000269|PubMed:18500650}.	positive regulation of transcription, DNA-templated; regulation of transcription, DNA-templated; response to xenobiotic stimulus; sequence-specific DNA binding transcription factor activity; transcription, DNA-templated	sequence-specific DNA binding transcription factor activity	cytosol; nucleus	GO:0005829; GO:0005634; GO:0045893; GO:0006355; GO:0009410; GO:0003700; GO:0006351			TISSUE SPECIFICITY: Expressed in roots, shoots, flowers and siliques. {ECO:0000269|PubMed:10341448, ECO:0000269|PubMed:18500650}.		GRAS family	IPR005202;	ath:AT1G07530;
CcLG04	2915916	T	A	PRILA_dataset;ANN=A	Saxena et al. 2017b	synonymous_variant	LOW	transcript	C.cajan_21173	protein_coding	4/4	c.1086T>A	p.Pro362Pro	1086/1299	1086/1299	362/432	C.cajan_21173	Q9LTC0	Probable receptor-like protein kinase At5g47070 (EC 2.7.11.1)	At5g47070 K14A3.2	Arabidopsis thaliana (Mouse-ear cress)	Active site (1); Binding site (1); Chain (1); Domain (1); Modified residue (1); Nucleotide binding (1)		SUBCELLULAR LOCATION: Cell membrane {ECO:0000250}.	protein serine/threonine kinase activity	ATP binding; protein serine/threonine kinase activity	plasma membrane	GO:0005524; GO:0005886; GO:0004674					Protein kinase superfamily, Ser/Thr protein kinase family	IPR013320;IPR011009;IPR000719;IPR017441;IPR008271;	ath:AT5G47070;
CcLG04	5232181	T	A	PRILA_dataset;ANN=A	Saxena et al. 2017b	intron_variant	MODIFIER	transcript	C.cajan_21436	protein_coding	21/21	c.2929-26T>A					C.cajan_21436	O23826	125 kDa kinesin-related protein	TKRP125	Nicotiana tabacum (Common tobacco)	Chain (1); Coiled coil (1); Domain (1); Nucleotide binding (1); Sequence conflict (3)		SUBCELLULAR LOCATION: Cytoplasm. Cytoplasm, cytoskeleton. Note=Microtubule-associated.	microtubule-based movement; microtubule motor activity	ATP binding; microtubule motor activity	cytoplasm; kinesin complex; microtubule	GO:0005524; GO:0005737; GO:0005871; GO:0005874; GO:0003777; GO:0007018	DEVELOPMENTAL STAGE: Expressed during S phase. Expression increases as cell moves from S phase to M phase and then decreases rapidly as cell enters the G1 phase. Expression increases again during the G2 phase.				TRAFAC class myosin-kinesin ATPase superfamily, Kinesin family, BimC subfamily	IPR027640;IPR019821;IPR001752;IPR027417;
CcLG04	1108387	T	C	PRILA_dataset;ANN=C	Saxena et al. 2017b	intergenic_region	MODIFIER	intergenic_region	GENE_CDS_CcLG04_1106789_1107268-GENE_CDS_CcLG04_1112014_1112241			n.1108387T>C					-	-	-	-	-	-	-	-	-	-	-	-	-	-	-	-
CcLG04	1754451	T	C	PRILA_dataset;ANN=C	Saxena et al. 2017b	intergenic_region	MODIFIER	intergenic_region	GENE_CDS_CcLG04_1738415_1739405-GENE_CDS_CcLG04_1755064_1756142			n.1754451T>C					-	-	-	-	-	-	-	-	-	-	-	-	-	-	-	-
CcLG04	1867372	G	C	PRILA_dataset;ANN=C	Saxena et al. 2017b	intergenic_region	MODIFIER	intergenic_region	GENE_CDS_CcLG04_1865060_1865614-GENE_CDS_CcLG04_1877034_1877242			n.1867372G>C					-	-	-	-	-	-	-	-	-	-	-	-	-	-	-	-
CcLG04	1867407	T	C	PRILA_dataset;ANN=C	Saxena et al. 2017b	intergenic_region	MODIFIER	intergenic_region	GENE_CDS_CcLG04_1865060_1865614-GENE_CDS_CcLG04_1877034_1877242			n.1867407T>C					-	-	-	-	-	-	-	-	-	-	-	-	-	-	-	-
CcLG04	1882136	T	C	PRILA_dataset;ANN=C	Saxena et al. 2017b	splice_region_variant&intron_variant	LOW	transcript	C.cajan_21055	protein_coding	13/17	c.1133-7T>C					C.cajan_21055	Q84P52	Gamma aminobutyrate transaminase 3, chloroplastic (Gamma-aminobutyrate transaminase isozyme 3) (LeGABA-TP3) (SlGABA-T3) (EC 2.6.1.96)	GABA-TP3 GABA-T3	Solanum lycopersicum (Tomato) (Lycopersicon esculentum)	Binding site (3); Chain (1); Modified residue (1); Region (1); Transit peptide (1)		SUBCELLULAR LOCATION: Plastid, chloroplast {ECO:0000269|PubMed:19470656}.	transaminase activity	pyridoxal phosphate binding; transaminase activity	chloroplast	GO:0009507; GO:0030170; GO:0008483	DEVELOPMENTAL STAGE: Decreased expression in the yellow and red fruits, after the breaker stage. {ECO:0000269|PubMed:18713763, ECO:0000269|PubMed:19470656}.		TISSUE SPECIFICITY: Expressed in leaves, roots, stems, flowers and fruits. {ECO:0000269|PubMed:18713763}.		Class-III pyridoxal-phosphate-dependent aminotransferase family	IPR005814;IPR015424;IPR015421;IPR015422;	sly:544258;
CcLG04	2971157	T	C	PRILA_dataset;ANN=C	Saxena et al. 2017b	intergenic_region	MODIFIER	intergenic_region	GENE_CDS_CcLG04_2965257_2965658-GENE_CDS_CcLG04_2979000_2979449			n.2971157T>C					-	-	-	-	-	-	-	-	-	-	-	-	-	-	-	-
CcLG04	5108019	A	C	PRILA_dataset;ANN=C	Saxena et al. 2017b	missense_variant	MODERATE	transcript	C.cajan_21427	protein_coding	1/1	c.1053A>C	p.Glu351Asp	1053/1410	1053/1410	351/469	C.cajan_21427	Q9SIB2	3-ketoacyl-CoA synthase 12 (KCS-12) (EC 2.3.1.199) (Very long-chain fatty acid condensing enzyme 12) (VLCFA condensing enzyme 12)	KCS12 At2g28630 T8O18.8	Arabidopsis thaliana (Mouse-ear cress)	Active site (6); Chain (1); Domain (1); Sequence conflict (1); Signal peptide (1)	PATHWAY: Lipid metabolism; fatty acid biosynthesis.		fatty acid biosynthetic process; transferase activity, transferring acyl groups other than amino-acyl groups	transferase activity, transferring acyl groups other than amino-acyl groups	endoplasmic reticulum; membrane	GO:0005783; GO:0006633; GO:0016020; GO:0016747		INDUCTION: Repressed by herbicides such as flufenacet and benfuresate. {ECO:0000269|PubMed:12916765}.			Chalcone/stilbene synthases family	IPR012392;IPR013747;IPR013601;IPR016039;IPR016038;	ath:AT2G28630;
CcLG04	5991509	T	C	PRILA_dataset;ANN=C	Saxena et al. 2017b	intron_variant	MODIFIER	transcript	C.cajan_21517	protein_coding	4/7	c.1011-113T>C					C.cajan_21517	I1LL61	Uncharacterized protein		Glycine max (Soybean) (Glycine hispida)					zinc ion binding		GO:0008270						IPR011016;IPR013083;	gmx:100815566;
CcLG04	11026899	A	C	PRILA_dataset;ANN=C	Saxena et al. 2017b	intergenic_region	MODIFIER	intergenic_region	GENE_CDS_CcLG04_10993555_10993668-GENE_CDS_CcLG04_11044133_11045695			n.11026899A>C					-	-	-	-	-	-	-	-	-	-	-	-	-	-	-	-
CcLG04	1644573	A	G	PRILA_dataset;ANN=G	Saxena et al. 2017b	synonymous_variant	LOW	transcript	C.cajan_21032	protein_coding	3/9	c.420T>C	p.Asp140Asp	420/2049	420/2049	140/682	C.cajan_21032	Q8RWI9	ABC transporter G family member 15 (ABC transporter ABCG.15) (AtABCG15) (White-brown complex homolog protein 15) (AtWBC15) (White-brown complex homolog protein 22) (AtWBC22)	ABCG15 WBC15 WBC22 At3g21090 MSA6.13	Arabidopsis thaliana (Mouse-ear cress)	Chain (1); Domain (2); Erroneous gene model prediction (1); Modified residue (2); Nucleotide binding (1); Sequence conflict (2); Transmembrane (7)		SUBCELLULAR LOCATION: Membrane {ECO:0000250}; Multi-pass membrane protein {ECO:0000250}.	ATPase activity; response to karrikin; transport	ATPase activity; ATP binding	integral component of membrane	GO:0005524; GO:0016887; GO:0016021; GO:0080167; GO:0006810					ABC transporter superfamily, ABCG family, Eye pigment precursor importer (TC 3.A.1.204) subfamily	IPR003593;IPR013525;IPR003439;IPR017871;IPR027417;	ath:AT3G21090;
CcLG04	2242975	C	G	PRILA_dataset;ANN=G	Saxena et al. 2017b	intergenic_region	MODIFIER	intergenic_region	GENE_CDS_CcLG04_2237099_2237143-GENE_CDS_CcLG04_2246252_2246981			n.2242975C>G					-	-	-	-	-	-	-	-	-	-	-	-	-	-	-	-
CcLG04	2761907	A	G	PRILA_dataset;ANN=G	Saxena et al. 2017b	intergenic_region	MODIFIER	intergenic_region	GENE_CDS_CcLG04_2759160_2759235-GENE_CDS_CcLG04_2769161_2769683			n.2761907A>G					-	-	-	-	-	-	-	-	-	-	-	-	-	-	-	-
CcLG04	3164450	A	G	PRILA_dataset;ANN=G	Saxena et al. 2017b	synonymous_variant	LOW	transcript	C.cajan_21200	protein_coding	4/5	c.405T>C	p.Ala135Ala	405/753	405/753	135/250	C.cajan_21200	Q9JJW6	Aly/REF export factor 2 (Alyref) (RNA and export factor-binding protein 2)	Alyref2 Ref2 Refbp2	Mus musculus (Mouse)	Alternative sequence (1); Beta strand (11); Chain (1); Domain (1); Helix (4); Modified residue (16); Mutagenesis (4); Region (2); Sequence conflict (3); Turn (2)		SUBCELLULAR LOCATION: Nucleus. Cytoplasm.	mRNA processing; mRNA transport; RNA splicing	nucleotide binding; RNA binding; single-stranded DNA binding	cytoplasm; spliceosomal complex	GO:0003723; GO:0008380; GO:0005737; GO:0006397; GO:0051028; GO:0000166; GO:0003697; GO:0005681				DOMAIN: The RRM domain and the N-terminal region (15-58) seem to be involved in RNA binding. {ECO:0000269|PubMed:17000901}.		IPR025715;IPR012677;IPR000504;	mmu:56009;
CcLG04	3630819	T	G	PRILA_dataset;ANN=G	Saxena et al. 2017b	intergenic_region	MODIFIER	intergenic_region	GENE_CDS_CcLG04_3620298_3620465-GENE_CDS_CcLG04_3637218_3637425			n.3630819T>G					-	-	-	-	-	-	-	-	-	-	-	-	-	-	-	-
CcLG04	4180804	A	G	PRILA_dataset;ANN=G	Saxena et al. 2017b	synonymous_variant	LOW	transcript	C.cajan_21313	protein_coding	3/20	c.576T>C	p.Asp192Asp	576/4446	576/4446	192/1481	C.cajan_21313	Q6WWW4	E3 ubiquitin-protein ligase UPL3 (Ubiquitin-protein ligase 3) (EC 6.3.2.-) (HECT ubiquitin-protein ligase 3) (Protein KAKTUS)	UPL3 KAK At4g38600/At4g38610 F20M13.160/F20M13.170	Arabidopsis thaliana (Mouse-ear cress)	Active site (1); Chain (1); Compositional bias (6); Domain (1); Erroneous gene model prediction (4); Region (1); Repeat (4)	PATHWAY: Protein modification; protein ubiquitination.		DNA endoreduplication; ligase activity; protein ubiquitination involved in ubiquitin-dependent protein catabolic process; trichome branching; ubiquitin-protein transferase activity	ligase activity; ubiquitin-protein transferase activity	plasma membrane	GO:0042023; GO:0016874; GO:0005886; GO:0042787; GO:0010091; GO:0004842			TISSUE SPECIFICITY: Widely expressed. {ECO:0000269|PubMed:14530964}.		UPL family, K-HECT subfamily	IPR011989;IPR016024;IPR000225;IPR000569;	ath:AT4G38600;
CcLG04	4287989	A	G	PRILA_dataset;ANN=G	Saxena et al. 2017b	intergenic_region	MODIFIER	intergenic_region	GENE_CDS_CcLG04_4279114_4279264-GENE_CDS_CcLG04_4290238_4290388			n.4287989A>G					-	-	-	-	-	-	-	-	-	-	-	-	-	-	-	-
CcLG04	9932968	A	G	PRILA_dataset;ANN=G	Saxena et al. 2017b	intergenic_region	MODIFIER	intergenic_region	GENE_CDS_CcLG04_9931233_9931529-GENE_CDS_CcLG04_9936438_9937076			n.9932968A>G					-	-	-	-	-	-	-	-	-	-	-	-	-	-	-	-
CcLG04	12009334	A	G	PRILA_dataset;ANN=G	Saxena et al. 2017b	intergenic_region	MODIFIER	intergenic_region	GENE_CDS_CcLG04_12003222_12003386-GENE_CDS_CcLG04_12010692_12010940			n.12009334A>G					-	-	-	-	-	-	-	-	-	-	-	-	-	-	-	-
CcLG04	1700079	A	T	PRILA_dataset;ANN=T	Saxena et al. 2017b	intergenic_region	MODIFIER	intergenic_region	GENE_CDS_CcLG04_1693413_1693523-GENE_CDS_CcLG04_1709456_1709713			n.1700079A>T					-	-	-	-	-	-	-	-	-	-	-	-	-	-	-	-
CcLG04	1707405	C	T	PRILA_dataset;ANN=T	Saxena et al. 2017b	intergenic_region	MODIFIER	intergenic_region	GENE_CDS_CcLG04_1693413_1693523-GENE_CDS_CcLG04_1709456_1709713			n.1707405C>T					-	-	-	-	-	-	-	-	-	-	-	-	-	-	-	-
CcLG04	1710877	C	T	PRILA_dataset;ANN=T	Saxena et al. 2017b	intergenic_region	MODIFIER	intergenic_region	GENE_CDS_CcLG04_1709456_1709713-GENE_CDS_CcLG04_1714867_1714979			n.1710877C>T					-	-	-	-	-	-	-	-	-	-	-	-	-	-	-	-
CcLG04	2682556	C	T	PRILA_dataset;ANN=T	Saxena et al. 2017b	synonymous_variant	LOW	transcript	C.cajan_21150	protein_coding	3/3	c.663C>T	p.Ala221Ala	663/759	663/759	221/252	C.cajan_21150	P25818	Aquaporin TIP1-1 (Aquaporin TIP) (Gamma-tonoplast intrinsic protein) (Gamma-TIP) (Tonoplast intrinsic protein 1-1) (AtTIP1;1) (Tonoplast intrinsic protein, root-specific RB7) [Cleaved into: Aquaporin TIP1-1, N-terminally processed]	TIP1-1 AQP.1 At2g36830 T1J8.1	Arabidopsis thaliana (Mouse-ear cress)	Chain (2); Frameshift (1); Initiator methionine (1); Modified residue (1); Motif (2); Mutagenesis (1); Sequence conflict (7); Topological domain (7); Transmembrane (6)		SUBCELLULAR LOCATION: Vacuole membrane {ECO:0000269|PubMed:15584951}; Multi-pass membrane protein {ECO:0000269|PubMed:15584951}. Note=Tonoplast. Specifically located in the tonoplast of lytic or degradative vacuoles (LV) (By similarity). {ECO:0000250}.	hydrogen peroxide transmembrane transport; urea transmembrane transport; urea transmembrane transporter activity; urea transport; water channel activity; water transport	urea transmembrane transporter activity; water channel activity	central vacuole; chloroplast envelope; integral component of membrane; plant-type vacuole membrane; protein storage vacuole; vacuolar membrane; vacuole	GO:0042807; GO:0009941; GO:0080170; GO:0016021; GO:0009705; GO:0000326; GO:0071918; GO:0015204; GO:0015840; GO:0005774; GO:0005773; GO:0015250; GO:0006833		INDUCTION: By gibberellins.	TISSUE SPECIFICITY: In all the vegetative organs, but not in seeds. Preferentially expressed in roots. {ECO:0000269|PubMed:8624437}.	DOMAIN: Aquaporins contain two tandem repeats each containing three membrane-spanning domains and a pore-forming loop with the signature motif Asn-Pro-Ala (NPA).	MIP/aquaporin (TC 1.A.8) family, TIP (TC 1.A.8.10) subfamily	IPR023271;IPR000425;IPR022357;	ath:AT2G36830;
CcLG04	2783724	C	T	PRILA_dataset;ANN=T	Saxena et al. 2017b	intergenic_region	MODIFIER	intergenic_region	GENE_CDS_CcLG04_2770467_2771069-GENE_CDS_CcLG04_2786020_2786493			n.2783724C>T					-	-	-	-	-	-	-	-	-	-	-	-	-	-	-	-
CcLG04	3160218	C	T	PRILA_dataset;ANN=T	Saxena et al. 2017b	synonymous_variant	LOW	transcript	C.cajan_21199	protein_coding	8/11	c.618C>T	p.Ser206Ser	618/1074	618/1074	206/357	C.cajan_21199	I1LK44	Uncharacterized protein		Glycine max (Soybean) (Glycine hispida)
CcLG04	3840481	A	T	PRILA_dataset;ANN=T	Saxena et al. 2017b	intron_variant	MODIFIER	transcript	C.cajan_21269	protein_coding	8/14	c.867-176A>T					C.cajan_21269	Q8S905	Kinesin-like protein NACK1 (AtNACK1) (NPK1-activating kinesin-1) (Protein HINKEL)	NACK1 HIK At1g18370 F15H18.12	Arabidopsis thaliana (Mouse-ear cress)	Chain (1); Coiled coil (3); Domain (1); Erroneous gene model prediction (1); Mutagenesis (6); Nucleotide binding (1)		SUBCELLULAR LOCATION: Cytoplasm {ECO:0000250}. Nucleus {ECO:0000250}. Cytoplasm, cytoskeleton, phragmoplast {ECO:0000250}.	cytokinesis by cell plate formation; embryo sac cellularization; gametophyte development; microtubule-based movement; microtubule motor activity; pollen development	ATP binding; microtubule motor activity	cytoplasm; kinesin complex; microtubule; nucleus	GO:0005524; GO:0000911; GO:0005737; GO:0009558; GO:0048229; GO:0005871; GO:0005874; GO:0003777; GO:0007018; GO:0005634; GO:0009555	DEVELOPMENTAL STAGE: Expressed in a patchy pattern during embryogenesis. {ECO:0000269|PubMed:11818068}.		TISSUE SPECIFICITY: Expressed in roots, flowers, pollen mother cells and embryos. {ECO:0000269|PubMed:15569152}.		TRAFAC class myosin-kinesin ATPase superfamily, Kinesin family	IPR021881;IPR027640;IPR019821;IPR001752;IPR027417;	ath:AT1G18370;
CcLG04	3887219	C	T	PRILA_dataset;ANN=T	Saxena et al. 2017b	missense_variant	MODERATE	transcript	C.cajan_21275	protein_coding	1/4	c.307C>T	p.Pro103Ser	307/1707	307/1707	103/568	C.cajan_21275	Q69IL4	Transcription factor RF2a	RF2a Os09g0516200 LOC_Os09g34060 OSJNBb0034B12.8 P0450E05.33	Oryza sativa subsp. japonica (Rice)	Alternative sequence (1); Chain (1); Compositional bias (2); Domain (1); Frameshift (1); Region (4); Sequence conflict (1)		SUBCELLULAR LOCATION: Nucleus {ECO:0000255|PROSITE-ProRule:PRU00978, ECO:0000269|PubMed:9311985}.	sequence-specific DNA binding transcription factor activity; transcription, DNA-templated	sequence-specific DNA binding; sequence-specific DNA binding transcription factor activity	nucleus	GO:0005634; GO:0043565; GO:0003700; GO:0006351			TISSUE SPECIFICITY: Expressed at high levels in levels in leaf sheath, moderate levels in leaf blade, but not in roots. Predominantly expressed in vascular tissues. {ECO:0000269|PubMed:14704272, ECO:0000269|PubMed:9311985}.		BZIP family	IPR004827;
CcLG04	5162916	G	T	PRILA_dataset;ANN=T	Saxena et al. 2017b	intron_variant	MODIFIER	transcript	C.cajan_21431	protein_coding	1/12	c.125-2180C>A					C.cajan_21431	Q52JK6	Probable NOT transcription complex subunit VIP2 (Protein VIRE2 INTERACTING PROTEIN2) (NbVIP2) (Fragment)	VIP2	Nicotiana benthamiana	Chain (1); Compositional bias (2); Non-terminal residue (1)		SUBCELLULAR LOCATION: Nucleus {ECO:0000250}.	DNA integration; regulation of transcription, DNA-templated; transcription, DNA-templated		nucleus	GO:0015074; GO:0005634; GO:0006355; GO:0006351		INDUCTION: Upon infection with a T-DNA transfer-competent Agrobacterium strain. {ECO:0000269|PubMed:17496122}.			CNOT2/3/5 family	IPR007282;
CcLG04	6504468	C	T	PRILA_dataset;ANN=T	Saxena et al. 2017b	intergenic_region	MODIFIER	intergenic_region	GENE_CDS_CcLG04_6499261_6499437-GENE_CDS_CcLG04_6528160_6528852			n.6504468C>T					-	-	-	-	-	-	-	-	-	-	-	-	-	-	-	-
CcLG04	8001200	G	T	PRILA_dataset;ANN=T	Saxena et al. 2017b	intergenic_region	MODIFIER	intergenic_region	GENE_CDS_CcLG04_7994440_7994841-GENE_CDS_CcLG04_8014880_8015677			n.8001200G>T					-	-	-	-	-	-	-	-	-	-	-	-	-	-	-	-
CcLG04	1311824	G	A	PRILC_dataset;ANN=A	Saxena et al. 2017a	intron_variant	MODIFIER	transcript	C.cajan_20995	protein_coding	2/3	c.643+14G>A					C.cajan_20995	Q54GH3	Target of Myb protein 1 (DdTom1)	tom1 DDB_G0290163	Dictyostelium discoideum (Slime mold)	Chain (1); Domain (2); Motif (3); Mutagenesis (1); Region (2); Repeat (3)		SUBCELLULAR LOCATION: Cytoplasm {ECO:0000269|PubMed:19054384}. Membrane {ECO:0000305|PubMed:19054384}; Peripheral membrane protein {ECO:0000305|PubMed:19054384}. Note=Localized to discrete punctae throughout the cytoplasm which are distict from endocytic vacuoles expressing endosomal protein p80.	intracellular protein transport	phosphatidylinositol binding; ubiquitin binding	cytoplasm; membrane	GO:0005737; GO:0006886; GO:0016020; GO:0035091; GO:0043130				DOMAIN: The VHS domain binds phosphatidylinositol PtdIns(3)P and PtdIns(4)P.; DOMAIN: The GAT domain binds phosphatidylinositol PtdIns(3)P, PtdIns(4)P, PI(3,5)P2 and PtdIns(4,5)P2.; DOMAIN: The Asn-Pro-Phe (NPF) motifs, which are found in proteins involved in the endocytic pathway, are known to interact with the EH domain. {ECO:0000250}.		IPR008942;IPR004152;IPR002014;	ddi:DDB_G0290163;
CcLG04	1311853	G	A	PRILC_dataset;ANN=A	Saxena et al. 2017a	intron_variant	MODIFIER	transcript	C.cajan_20995	protein_coding	2/3	c.644-18G>A					C.cajan_20995	Q54GH3	Target of Myb protein 1 (DdTom1)	tom1 DDB_G0290163	Dictyostelium discoideum (Slime mold)	Chain (1); Domain (2); Motif (3); Mutagenesis (1); Region (2); Repeat (3)		SUBCELLULAR LOCATION: Cytoplasm {ECO:0000269|PubMed:19054384}. Membrane {ECO:0000305|PubMed:19054384}; Peripheral membrane protein {ECO:0000305|PubMed:19054384}. Note=Localized to discrete punctae throughout the cytoplasm which are distict from endocytic vacuoles expressing endosomal protein p80.	intracellular protein transport	phosphatidylinositol binding; ubiquitin binding	cytoplasm; membrane	GO:0005737; GO:0006886; GO:0016020; GO:0035091; GO:0043130				DOMAIN: The VHS domain binds phosphatidylinositol PtdIns(3)P and PtdIns(4)P.; DOMAIN: The GAT domain binds phosphatidylinositol PtdIns(3)P, PtdIns(4)P, PI(3,5)P2 and PtdIns(4,5)P2.; DOMAIN: The Asn-Pro-Phe (NPF) motifs, which are found in proteins involved in the endocytic pathway, are known to interact with the EH domain. {ECO:0000250}.		IPR008942;IPR004152;IPR002014;	ddi:DDB_G0290163;
CcLG04	1311883	G	A	PRILC_dataset;ANN=A	Saxena et al. 2017a	missense_variant	MODERATE	transcript	C.cajan_20995	protein_coding	3/4	c.656G>A	p.Ser219Asn	656/1233	656/1233	219/410	C.cajan_20995	Q54GH3	Target of Myb protein 1 (DdTom1)	tom1 DDB_G0290163	Dictyostelium discoideum (Slime mold)	Chain (1); Domain (2); Motif (3); Mutagenesis (1); Region (2); Repeat (3)		SUBCELLULAR LOCATION: Cytoplasm {ECO:0000269|PubMed:19054384}. Membrane {ECO:0000305|PubMed:19054384}; Peripheral membrane protein {ECO:0000305|PubMed:19054384}. Note=Localized to discrete punctae throughout the cytoplasm which are distict from endocytic vacuoles expressing endosomal protein p80.	intracellular protein transport	phosphatidylinositol binding; ubiquitin binding	cytoplasm; membrane	GO:0005737; GO:0006886; GO:0016020; GO:0035091; GO:0043130				DOMAIN: The VHS domain binds phosphatidylinositol PtdIns(3)P and PtdIns(4)P.; DOMAIN: The GAT domain binds phosphatidylinositol PtdIns(3)P, PtdIns(4)P, PI(3,5)P2 and PtdIns(4,5)P2.; DOMAIN: The Asn-Pro-Phe (NPF) motifs, which are found in proteins involved in the endocytic pathway, are known to interact with the EH domain. {ECO:0000250}.		IPR008942;IPR004152;IPR002014;	ddi:DDB_G0290163;
CcLG04	1998130	T	A	PRILC_dataset;ANN=A	Saxena et al. 2017a	intron_variant	MODIFIER	transcript	C.cajan_21068	protein_coding	2/2	c.639+278A>T					C.cajan_21068	I1LPF5	Uncharacterized protein		Glycine max (Soybean) (Glycine hispida)													IPR004864;	gmx:100783160;
CcLG04	2579716	G	A	PRILC_dataset;ANN=A	Saxena et al. 2017a	intron_variant	MODIFIER	transcript	C.cajan_21136	protein_coding	4/4	c.454+130G>A					C.cajan_21136	I1LJ29	Uncharacterized protein		Glycine max (Soybean) (Glycine hispida)						chloroplast envelope	GO:0009941							gmx:100809293;
CcLG04	2580081	T	A	PRILC_dataset;ANN=A	Saxena et al. 2017a	missense_variant	MODERATE	transcript	C.cajan_21136	protein_coding	5/5	c.465T>A	p.His155Gln	465/624	465/624	155/207	C.cajan_21136	I1LJ29	Uncharacterized protein		Glycine max (Soybean) (Glycine hispida)						chloroplast envelope	GO:0009941							gmx:100809293;
CcLG04	2915958	T	A	PRILC_dataset;ANN=A	Saxena et al. 2017a	missense_variant	MODERATE	transcript	C.cajan_21173	protein_coding	4/4	c.1128T>A	p.Asp376Glu	1128/1299	1128/1299	376/432	C.cajan_21173	Q9LTC0	Probable receptor-like protein kinase At5g47070 (EC 2.7.11.1)	At5g47070 K14A3.2	Arabidopsis thaliana (Mouse-ear cress)	Active site (1); Binding site (1); Chain (1); Domain (1); Modified residue (1); Nucleotide binding (1)		SUBCELLULAR LOCATION: Cell membrane {ECO:0000250}.	protein serine/threonine kinase activity	ATP binding; protein serine/threonine kinase activity	plasma membrane	GO:0005524; GO:0005886; GO:0004674					Protein kinase superfamily, Ser/Thr protein kinase family	IPR013320;IPR011009;IPR000719;IPR017441;IPR008271;	ath:AT5G47070;
CcLG04	3403827	C	A	PRILC_dataset;ANN=A	Saxena et al. 2017a	synonymous_variant	LOW	transcript	C.cajan_21229	protein_coding	1/2	c.60C>A	p.Gly20Gly	60/1770	60/1770	20/589	C.cajan_21229	I1LQH0	Uncharacterized protein		Glycine max (Soybean) (Glycine hispida)														gmx:100814681;
CcLG04	4838664	T	A	PRILC_dataset;ANN=A	Saxena et al. 2017a	intergenic_region	MODIFIER	intergenic_region	GENE_CDS_CcLG04_4836563_4837306-GENE_CDS_CcLG04_4842889_4843046			n.4838664T>A					-	-	-	-	-	-	-	-	-	-	-	-	-	-	-	-
CcLG04	5419022	C	A	PRILC_dataset;ANN=A	Saxena et al. 2017a	missense_variant	MODERATE	transcript	C.cajan_21449	protein_coding	10/10	c.1261C>A	p.Pro421Thr	1261/1452	1261/1452	421/483	C.cajan_21449	Q9SK03	Ethylene-responsive transcription factor RAP2-7 (Protein RELATED TO APETALA2 7) (Protein TARGET OF EAT 1)	RAP2-7 TOE1 At2g28550 T17D12.11	Arabidopsis thaliana (Mouse-ear cress)	Alternative sequence (2); Chain (1); DNA binding (2)		SUBCELLULAR LOCATION: Nucleus {ECO:0000305}.	ethylene-activated signaling pathway; sequence-specific DNA binding transcription factor activity; transcription, DNA-templated	DNA binding; sequence-specific DNA binding transcription factor activity	nucleus	GO:0003677; GO:0009873; GO:0005634; GO:0003700; GO:0006351		INDUCTION: Repressed by miR172a-2/EAT. {ECO:0000269|PubMed:14555699}.			AP2/ERF transcription factor family, AP2 subfamily	IPR001471;IPR016177;	ath:AT2G28550;
CcLG04	11052217	G	A	PRILC_dataset;ANN=A	Saxena et al. 2017a	intergenic_region	MODIFIER	intergenic_region	GENE_CDS_CcLG04_11044133_11045695-GENE_CDS_CcLG04_11090898_11091081			n.11052217G>A					-	-	-	-	-	-	-	-	-	-	-	-	-	-	-	-
CcLG04	3808776	T	C	PRILC_dataset;ANN=C	Saxena et al. 2017a	intergenic_region	MODIFIER	intergenic_region	GENE_CDS_CcLG04_3806041_3806214-GENE_CDS_CcLG04_3837990_3838209			n.3808776T>C					-	-	-	-	-	-	-	-	-	-	-	-	-	-	-	-
CcLG04	5235450	A	C	PRILC_dataset;ANN=C	Saxena et al. 2017a	missense_variant	MODERATE	transcript	C.cajan_21437	protein_coding	2/2	c.1115T>G	p.Leu372Arg	1115/1470	1115/1470	372/489	C.cajan_21437	Q9LVG9	BTB/POZ domain-containing protein At5g60050	At5g60050 MGO3.3	Arabidopsis thaliana (Mouse-ear cress)	Chain (1); Compositional bias (1); Domain (1)	PATHWAY: Protein modification; protein ubiquitination.		protein ubiquitination			GO:0016567				DOMAIN: The BTB/POZ domain mediates the interaction with some component of ubiquitin ligase complexes. {ECO:0000269|PubMed:15749712}.		IPR000210;	ath:AT5G60050;
CcLG04	11600581	T	C	PRILC_dataset;ANN=C	Saxena et al. 2017a	intergenic_region	MODIFIER	intergenic_region	GENE_CDS_CcLG04_11567638_11567889-GENE_CDS_CcLG04_11636590_11636928			n.11600581T>C					-	-	-	-	-	-	-	-	-	-	-	-	-	-	-	-
CcLG04	2014532	C	G	PRILC_dataset;ANN=G	Saxena et al. 2017a	synonymous_variant	LOW	transcript	C.cajan_21069	protein_coding	1/1	c.501G>C	p.Ala167Ala	501/1128	501/1128	167/375	C.cajan_21069	O22265	Signal recognition particle 43 kDa protein, chloroplastic (Chromo protein SRP43) (CpSRP43)	CAO CPSRP43 At2g47450 T30B22.25	Arabidopsis thaliana (Mouse-ear cress)	Beta strand (12); Chain (1); Coiled coil (1); Compositional bias (2); Domain (3); Helix (11); Metal binding (1); Mutagenesis (7); Repeat (4); Sequence conflict (4); Transit peptide (1); Turn (3)		SUBCELLULAR LOCATION: Plastid, chloroplast stroma {ECO:0000269|PubMed:9878634}.	protein import into chloroplast thylakoid membrane; response to high light intensity	identical protein binding; metal ion binding	chloroplast; chloroplast envelope; chloroplast thylakoid membrane; signal recognition particle, chloroplast targeting; signal recognition particle, endoplasmic reticulum targeting	GO:0009507; GO:0009941; GO:0009535; GO:0042802; GO:0046872; GO:0045038; GO:0009644; GO:0080085; GO:0005786			TISSUE SPECIFICITY: Expressed in leaves. Detected in roots. {ECO:0000269|PubMed:16813577, ECO:0000269|PubMed:9878634}.	DOMAIN: The binding to LHCP occurs through the first ankyrin repeat and the L18 domain of LHCP.; DOMAIN: Homodimerization occurs through both the third and the fourth ankyrin repeats.; DOMAIN: Chromo domain 1 may act as a negative regulator of GTP hydrolysis by FFC/cpSRP54. It is unnecessary for targeting complex formation but is required for integration into the thylakoid membrane.; DOMAIN: Chro…		IPR002110;IPR020683;IPR023780;IPR000953;IPR016197;	ath:AT2G47450;
CcLG04	2535309	A	G	PRILC_dataset;ANN=G	Saxena et al. 2017a	intergenic_region	MODIFIER	intergenic_region	GENE_CDS_CcLG04_2531304_2531401-GENE_CDS_CcLG04_2535659_2535748			n.2535309A>G					-	-	-	-	-	-	-	-	-	-	-	-	-	-	-	-
CcLG04	3355054	A	G	PRILC_dataset;ANN=G	Saxena et al. 2017a	intergenic_region	MODIFIER	intergenic_region	GENE_CDS_CcLG04_3332467_3333074-GENE_CDS_CcLG04_3355708_3356230			n.3355054A>G					-	-	-	-	-	-	-	-	-	-	-	-	-	-	-	-
CcLG04	4178089	C	G	PRILC_dataset;ANN=G	Saxena et al. 2017a	missense_variant	MODERATE	transcript	C.cajan_21313	protein_coding	9/20	c.2432G>C	p.Arg811Thr	2432/4446	2432/4446	811/1481	C.cajan_21313	Q6WWW4	E3 ubiquitin-protein ligase UPL3 (Ubiquitin-protein ligase 3) (EC 6.3.2.-) (HECT ubiquitin-protein ligase 3) (Protein KAKTUS)	UPL3 KAK At4g38600/At4g38610 F20M13.160/F20M13.170	Arabidopsis thaliana (Mouse-ear cress)	Active site (1); Chain (1); Compositional bias (6); Domain (1); Erroneous gene model prediction (4); Region (1); Repeat (4)	PATHWAY: Protein modification; protein ubiquitination.		DNA endoreduplication; ligase activity; protein ubiquitination involved in ubiquitin-dependent protein catabolic process; trichome branching; ubiquitin-protein transferase activity	ligase activity; ubiquitin-protein transferase activity	plasma membrane	GO:0042023; GO:0016874; GO:0005886; GO:0042787; GO:0010091; GO:0004842			TISSUE SPECIFICITY: Widely expressed. {ECO:0000269|PubMed:14530964}.		UPL family, K-HECT subfamily	IPR011989;IPR016024;IPR000225;IPR000569;	ath:AT4G38600;
CcLG04	5923434	A	G	PRILC_dataset;ANN=G	Saxena et al. 2017a	intergenic_region	MODIFIER	intergenic_region	GENE_CDS_CcLG04_5916493_5916657-GENE_CDS_CcLG04_5924643_5925518			n.5923434A>G					-	-	-	-	-	-	-	-	-	-	-	-	-	-	-	-
CcLG04	622902	A	T	PRILC_dataset;ANN=T	Saxena et al. 2017a	intergenic_region	MODIFIER	intergenic_region	GENE_CDS_CcLG04_615760_615791-GENE_CDS_CcLG04_624552_624604			n.622902A>T					-	-	-	-	-	-	-	-	-	-	-	-	-	-	-	-
CcLG04	885574	C	T	PRILC_dataset;ANN=T	Saxena et al. 2017a	synonymous_variant	LOW	transcript	C.cajan_20962	protein_coding	1/1	c.165C>T	p.Phe55Phe	165/531	165/531	55/176	C.cajan_20962	Q8VXY7	Equilibrative nucleotide transporter 1 (AtENT1) (Nucleoside transporter ENT1)	ENT1 At1g70330 F17O7.13	Arabidopsis thaliana (Mouse-ear cress)	Chain (1); Erroneous initiation (1); Sequence conflict (2); Transmembrane (11)		SUBCELLULAR LOCATION: Vacuole membrane {ECO:0000305|PubMed:21642237}; Multi-pass membrane protein {ECO:0000305|PubMed:21642237}. Note=Tonoplast.	nucleoside transmembrane transport; nucleoside transmembrane transporter activity, against a concentration gradient	nucleoside transmembrane transporter activity, against a concentration gradient	integral component of membrane; vacuolar membrane	GO:0016021; GO:1901642; GO:0010174; GO:0005774		INDUCTION: By nitrogen deficiency and 5-fluorouracil plus methotrexate. {ECO:0000269|PubMed:12810710}.	TISSUE SPECIFICITY: In young seedlings, expressed in root elongation zone, root cortex, root-hair, at the transition to the shoot and cotyledons. Expressed in hydathodes of fully developed leaves and pollen. {ECO:0000269|PubMed:12810710}.		SLC29A/ENT transporter (TC 2.A.57) family	IPR002259;IPR016196;	ath:AT1G70330;
CcLG04	1586438	C	T	PRILC_dataset;ANN=T	Saxena et al. 2017a	intergenic_region	MODIFIER	intergenic_region	GENE_CDS_CcLG04_1579289_1579597-GENE_CDS_CcLG04_1597156_1597599			n.1586438C>T					-	-	-	-	-	-	-	-	-	-	-	-	-	-	-	-
CcLG04	2578305	C	T	PRILC_dataset;ANN=T	Saxena et al. 2017a	intron_variant	MODIFIER	transcript	C.cajan_21136	protein_coding	2/4	c.220-9C>T					C.cajan_21136	I1LJ29	Uncharacterized protein		Glycine max (Soybean) (Glycine hispida)						chloroplast envelope	GO:0009941							gmx:100809293;
CcLG04	3406277	C	T	PRILC_dataset;ANN=T	Saxena et al. 2017a	missense_variant	MODERATE	transcript	C.cajan_21229	protein_coding	2/2	c.1661C>T	p.Thr554Met	1661/1770	1661/1770	554/589	C.cajan_21229	I1LQH0	Uncharacterized protein		Glycine max (Soybean) (Glycine hispida)														gmx:100814681;
CcLG04	5570786	G	T	PRILC_dataset;ANN=T	Saxena et al. 2017a	intergenic_region	MODIFIER	intergenic_region	GENE_CDS_CcLG04_5568426_5568559-GENE_CDS_CcLG04_5580157_5580381			n.5570786G>T					-	-	-	-	-	-	-	-	-	-	-	-	-	-	-	-
CcLG05	1955412	ACAT	A	InDel;ANN=A	Singh et al. 2017	intergenic_region	MODIFIER	intergenic_region	GENE_CDS_CcLG05_1953135_1953370-GENE_CDS_CcLG05_1957865_1957914			n.1955413_1955415delCAT					-	-	-	-	-	-	-	-	-	-	-	-	-	-	-	-
CcLG05	1180856	CT	C	InDel;ANN=C	Singh et al. 2017	intergenic_region	MODIFIER	intergenic_region	GENE_CDS_CcLG05_1171486_1171707-GENE_CDS_CcLG05_1183608_1183856			n.1180857delT					-	-	-	-	-	-	-	-	-	-	-	-	-	-	-	-
CcLG05	2617339	CTTA	C	InDel;ANN=C	Singh et al. 2017	intergenic_region	MODIFIER	intergenic_region	GENE_CDS_CcLG05_2588240_2588635-GENE_CDS_CcLG05_2617913_2618173			n.2617340_2617342delTTA					-	-	-	-	-	-	-	-	-	-	-	-	-	-	-	-
CcLG05	1906511	GT	G	InDel;ANN=G	Singh et al. 2017	intergenic_region	MODIFIER	intergenic_region	GENE_CDS_CcLG05_1894906_1895009-GENE_CDS_CcLG05_1906754_1907471			n.1906512delT					-	-	-	-	-	-	-	-	-	-	-	-	-	-	-	-
CcLG05	2620638	GTGTAATTAACA	G	InDel;ANN=G	Singh et al. 2017	intron_variant	MODIFIER	transcript	C.cajan_23341	protein_coding	9/20	c.1413+498_1413+508delTGTAATTAACA					C.cajan_23341	Q9ZVD5	Protein argonaute 4 (Protein OVEREXPRESSOR OF CATIONIC PEROXIDASE 11)	AGO4 OCP11 At2g27040 T20P8.9	Arabidopsis thaliana (Mouse-ear cress)	Chain (1); Domain (2); Mutagenesis (4)		SUBCELLULAR LOCATION: Nucleus, nucleolus. Nucleus, Cajal body. Note=Also located in AB-bodies that are distincts from the Cajal bodies and immediately adjacent to the condensed 45S ribosomal DNA (rDNA) loci.	chromatin silencing; chromatin silencing by small RNA; defense response to bacterium, incompatible interaction; DNA methylation; histone H3-K9 methylation; production of siRNA involved in RNA interference; regulation of translation; transcription, DNA-templated; viral process	siRNA binding	Cajal body; nuclear euchromatin; nucleolus; ribonucleoprotein complex	GO:0015030; GO:0006306; GO:0006342; GO:0031048; GO:0009816; GO:0051567; GO:0005719; GO:0005730; GO:0030422; GO:0006417; GO:0030529; GO:0035197; GO:0006351; GO:0016032			TISSUE SPECIFICITY: Expressed in embryos, mature leaves, vascular tissue of the sepals, stamens and stigma, at the tip of the style and siliques. {ECO:0000269|PubMed:20173091}.		Argonaute family, Ago subfamily	IPR014811;IPR003100;IPR003165;IPR012337;	ath:AT2G27040;
CcLG05	4334663	TA	T	InDel;ANN=T	Singh et al. 2017	intergenic_region	MODIFIER	intergenic_region	GENE_CDS_CcLG05_4330308_4330628-GENE_CDS_CcLG05_4342620_4342679			n.4334664delA					-	-	-	-	-	-	-	-	-	-	-	-	-	-	-	-
CcLG05	4699654	T	TA	InDel;ANN=TA	Singh et al. 2017	intergenic_region	MODIFIER	intergenic_region	GENE_CDS_CcLG05_4692925_4694154-GENE_CDS_CcLG05_4712076_4712432			n.4699654_4699655insA					-	-	-	-	-	-	-	-	-	-	-	-	-	-	-	-
CcLG05	2081878	G	A	PRILA_dataset;ANN=A	Saxena et al. 2017b	intergenic_region	MODIFIER	intergenic_region	GENE_CDS_CcLG05_2078189_2078850-GENE_CDS_CcLG05_2088481_2088954			n.2081878G>A					-	-	-	-	-	-	-	-	-	-	-	-	-	-	-	-
CcLG05	2845023	T	C	PRILA_dataset;ANN=C	Saxena et al. 2017b	intergenic_region	MODIFIER	intergenic_region	GENE_CDS_CcLG05_2839518_2840618-GENE_CDS_CcLG05_2887896_2888138			n.2845023T>C					-	-	-	-	-	-	-	-	-	-	-	-	-	-	-	-
CcLG05	2133478	A	G	PRILA_dataset;ANN=G	Saxena et al. 2017b	intergenic_region	MODIFIER	intergenic_region	GENE_CDS_CcLG05_2117079_2117639-GENE_CDS_CcLG05_2149456_2149878			n.2133478A>G					-	-	-	-	-	-	-	-	-	-	-	-	-	-	-	-
CcLG05	2762322	T	C	PRILC_dataset;ANN=C	Saxena et al. 2017a	intergenic_region	MODIFIER	intergenic_region	GENE_CDS_CcLG05_2704395_2705018-GENE_CDS_CcLG05_2793594_2793752			n.2762322T>C					-	-	-	-	-	-	-	-	-	-	-	-	-	-	-	-
CcLG06	2996260	AAACAACCG	A	InDel;ANN=A	Singh et al. 2017	intergenic_region	MODIFIER	intergenic_region	GENE_CDS_CcLG06_2989448_2990638-GENE_CDS_CcLG06_3041893_3042453			n.2996261_2996268delAACAACCG					-	-	-	-	-	-	-	-	-	-	-	-	-	-	-	-
CcLG06	18343021	AT	A	InDel;ANN=A	Singh et al. 2017	intergenic_region	MODIFIER	intergenic_region	GENE_CDS_CcLG06_18336364_18336427-GENE_CDS_CcLG06_18345617_18345852			n.18343022delT					-	-	-	-	-	-	-	-	-	-	-	-	-	-	-	-
CcLG06	18343647	ATTT	A	InDel;ANN=A	Singh et al. 2017	intergenic_region	MODIFIER	intergenic_region	GENE_CDS_CcLG06_18336364_18336427-GENE_CDS_CcLG06_18345617_18345852			n.18343648_18343650delTTT					-	-	-	-	-	-	-	-	-	-	-	-	-	-	-	-
CcLG06	18360162	AAG	A	InDel;ANN=A	Singh et al. 2017	intergenic_region	MODIFIER	intergenic_region	GENE_CDS_CcLG06_18357986_18358228-GENE_CDS_CcLG06_18382848_18383297			n.18360163_18360164delAG					-	-	-	-	-	-	-	-	-	-	-	-	-	-	-	-
CcLG06	22844234	AT	A	InDel;ANN=A	Singh et al. 2017	intergenic_region	MODIFIER	intergenic_region	GENE_CDS_CcLG06_22831718_22832173-GENE_CDS_CcLG06_22845670_22845840			n.22844235delT					-	-	-	-	-	-	-	-	-	-	-	-	-	-	-	-
CcLG06	21138037	A	AAG	InDel;ANN=AAG	Singh et al. 2017	intergenic_region	MODIFIER	intergenic_region	GENE_CDS_CcLG06_21129107_21129172-GENE_CDS_CcLG06_21157223_21157363			n.21138037_21138038insAG					-	-	-	-	-	-	-	-	-	-	-	-	-	-	-	-
CcLG06	8458902	A	AAT	InDel;ANN=AAT	Singh et al. 2017	intron_variant	MODIFIER	transcript	C.cajan_11825	protein_coding	1/3	c.485+320_485+321insAT					C.cajan_11825	Q40392	TMV resistance protein N	N	Nicotiana glutinosa (Tobacco)	Alternative sequence (2); Chain (1); Domain (2); Mutagenesis (24); Nucleotide binding (1); Repeat (6)		SUBCELLULAR LOCATION: Cytoplasm {ECO:0000305}.	plant-type hypersensitive response; signal transduction	ADP binding; ATP binding	cytoplasm	GO:0043531; GO:0005524; GO:0005737; GO:0009626; GO:0007165	DEVELOPMENTAL STAGE: Isoform 1 is more prevalent before and for 3 hours after tobacco mosaic virus (TMV) infection, while isoform 2 is more prevalent 4 to 8 hours after TMV infection. {ECO:0000269|PubMed:10660679}.				Disease resistance NB-LRR family	IPR001611;IPR025875;IPR003591;IPR002182;IPR027417;IPR000157;
CcLG06	10967660	A	AAT	InDel;ANN=AAT	Singh et al. 2017	intergenic_region	MODIFIER	intergenic_region	GENE_CDS_CcLG06_10951497_10951770-GENE_CDS_CcLG06_10972267_10972411			n.10967660_10967661insAT					-	-	-	-	-	-	-	-	-	-	-	-	-	-	-	-
CcLG06	14382230	A	AAT	InDel;ANN=AAT	Singh et al. 2017	intron_variant	MODIFIER	transcript	C.cajan_12366	protein_coding	4/7	c.1175-125_1175-124insAT					C.cajan_12366	I1J4N4	Uncharacterized protein		Glycine max (Soybean) (Glycine hispida)													IPR002110;IPR020683;IPR027001;IPR025314;IPR026961;	gmx:100808539;
CcLG06	8917611	A	AT	InDel;ANN=AT	Singh et al. 2017	intergenic_region	MODIFIER	intergenic_region	GENE_CDS_CcLG06_8905807_8905933-GENE_CDS_CcLG06_8920518_8920981			n.8917611_8917612insT					-	-	-	-	-	-	-	-	-	-	-	-	-	-	-	-
CcLG06	10998540	A	AT	InDel;ANN=AT	Singh et al. 2017	intergenic_region	MODIFIER	intergenic_region	GENE_CDS_CcLG06_10972267_10972411-GENE_CDS_CcLG06_11015307_11015799			n.10998540_10998541insT					-	-	-	-	-	-	-	-	-	-	-	-	-	-	-	-
CcLG06	14343705	A	AT	InDel;ANN=AT	Singh et al. 2017	intergenic_region	MODIFIER	intergenic_region	GENE_CDS_CcLG06_14315425_14316006-GENE_CDS_CcLG06_14346491_14347013			n.14343705_14343706insT					-	-	-	-	-	-	-	-	-	-	-	-	-	-	-	-
CcLG06	21519366	A	AT	InDel;ANN=AT	Singh et al. 2017	intergenic_region	MODIFIER	intergenic_region	GENE_CDS_CcLG06_21513744_21513858-GENE_CDS_CcLG06_21521998_21522177			n.21519366_21519367insT					-	-	-	-	-	-	-	-	-	-	-	-	-	-	-	-
CcLG06	14382253	A	ATAAATAAATTTCTAGAG	InDel;ANN=ATAAATAAATTTCTAGAG	Singh et al. 2017	intron_variant	MODIFIER	transcript	C.cajan_12366	protein_coding	4/7	c.1175-148_1175-147insCTCTAGAAATTTATTTA					C.cajan_12366	I1J4N4	Uncharacterized protein		Glycine max (Soybean) (Glycine hispida)													IPR002110;IPR020683;IPR027001;IPR025314;IPR026961;	gmx:100808539;
CcLG06	835048	CATAT	C	InDel;ANN=C	Singh et al. 2017	intergenic_region	MODIFIER	intergenic_region	GENE_CDS_CcLG06_815670_815894-GENE_CDS_CcLG06_861011_861122			n.835049_835052delATAT					-	-	-	-	-	-	-	-	-	-	-	-	-	-	-	-
CcLG06	15573502	CTA	C	InDel;ANN=C	Singh et al. 2017	intergenic_region	MODIFIER	intergenic_region	GENE_CDS_CcLG06_15569286_15569608-GENE_CDS_CcLG06_15579108_15579472			n.15573503_15573504delTA					-	-	-	-	-	-	-	-	-	-	-	-	-	-	-	-
CcLG06	8291933	C	CA	InDel;ANN=CA	Singh et al. 2017	intergenic_region	MODIFIER	intergenic_region	GENE_CDS_CcLG06_8285073_8285393-GENE_CDS_CcLG06_8297795_8297943			n.8291933_8291934insA					-	-	-	-	-	-	-	-	-	-	-	-	-	-	-	-
CcLG06	14382131	C	CAG	InDel;ANN=CAG	Singh et al. 2017	intron_variant	MODIFIER	transcript	C.cajan_12366	protein_coding	4/7	c.1175-26_1175-25insCT					C.cajan_12366	I1J4N4	Uncharacterized protein		Glycine max (Soybean) (Glycine hispida)													IPR002110;IPR020683;IPR027001;IPR025314;IPR026961;	gmx:100808539;
CcLG06	7691633	C	CAT	InDel;ANN=CAT	Singh et al. 2017	intron_variant	MODIFIER	transcript	C.cajan_11749	protein_coding	2/3	c.558+427_558+428insAT					C.cajan_11749	Q9LXG8	Probable WRKY transcription factor 72 (WRKY DNA-binding protein 72)	WRKY72 At5g15130 F8M21.20	Arabidopsis thaliana (Mouse-ear cress)	Chain (1); Compositional bias (1); DNA binding (1)		SUBCELLULAR LOCATION: Nucleus {ECO:0000305}.	defense response; sequence-specific DNA binding transcription factor activity; transcription, DNA-templated	sequence-specific DNA binding; sequence-specific DNA binding transcription factor activity	nucleus	GO:0006952; GO:0005634; GO:0043565; GO:0003700; GO:0006351					WRKY group II-b family	IPR003657;	ath:AT5G15130;
CcLG06	8342524	C	CAT	InDel;ANN=CAT	Singh et al. 2017	intergenic_region	MODIFIER	intergenic_region	GENE_CDS_CcLG06_8334148_8334959-GENE_CDS_CcLG06_8343321_8343546			n.8342524_8342525insAT					-	-	-	-	-	-	-	-	-	-	-	-	-	-	-	-
CcLG06	10967757	C	CT	InDel;ANN=CT	Singh et al. 2017	intergenic_region	MODIFIER	intergenic_region	GENE_CDS_CcLG06_10951497_10951770-GENE_CDS_CcLG06_10972267_10972411			n.10967757_10967758insT					-	-	-	-	-	-	-	-	-	-	-	-	-	-	-	-
CcLG06	3364302	GATATATATATATATAT	G	InDel;ANN=G	Singh et al. 2017	intergenic_region	MODIFIER	intergenic_region	GENE_CDS_CcLG06_3356892_3357566-GENE_CDS_CcLG06_3370387_3370809			n.3364303_3364318delATATATATATATATAT					-	-	-	-	-	-	-	-	-	-	-	-	-	-	-	-
CcLG06	9147065	GTA	G	InDel;ANN=G	Singh et al. 2017	intergenic_region	MODIFIER	intergenic_region	GENE_CDS_CcLG06_9136804_9137716-GENE_CDS_CcLG06_9224310_9224939			n.9147066_9147067delTA					-	-	-	-	-	-	-	-	-	-	-	-	-	-	-	-
CcLG06	8358001	G	GA	InDel;ANN=GA	Singh et al. 2017	intron_variant	MODIFIER	transcript	C.cajan_11812	protein_coding	1/3	c.345-170_345-169insT					C.cajan_11812	Q40392	TMV resistance protein N	N	Nicotiana glutinosa (Tobacco)	Alternative sequence (2); Chain (1); Domain (2); Mutagenesis (24); Nucleotide binding (1); Repeat (6)		SUBCELLULAR LOCATION: Cytoplasm {ECO:0000305}.	plant-type hypersensitive response; signal transduction	ADP binding; ATP binding	cytoplasm	GO:0043531; GO:0005524; GO:0005737; GO:0009626; GO:0007165	DEVELOPMENTAL STAGE: Isoform 1 is more prevalent before and for 3 hours after tobacco mosaic virus (TMV) infection, while isoform 2 is more prevalent 4 to 8 hours after TMV infection. {ECO:0000269|PubMed:10660679}.				Disease resistance NB-LRR family	IPR001611;IPR025875;IPR003591;IPR002182;IPR027417;IPR000157;
CcLG06	8458993	G	GA	InDel;ANN=GA	Singh et al. 2017	intron_variant	MODIFIER	transcript	C.cajan_11825	protein_coding	1/3	c.485+411_485+412insA					C.cajan_11825	Q40392	TMV resistance protein N	N	Nicotiana glutinosa (Tobacco)	Alternative sequence (2); Chain (1); Domain (2); Mutagenesis (24); Nucleotide binding (1); Repeat (6)		SUBCELLULAR LOCATION: Cytoplasm {ECO:0000305}.	plant-type hypersensitive response; signal transduction	ADP binding; ATP binding	cytoplasm	GO:0043531; GO:0005524; GO:0005737; GO:0009626; GO:0007165	DEVELOPMENTAL STAGE: Isoform 1 is more prevalent before and for 3 hours after tobacco mosaic virus (TMV) infection, while isoform 2 is more prevalent 4 to 8 hours after TMV infection. {ECO:0000269|PubMed:10660679}.				Disease resistance NB-LRR family	IPR001611;IPR025875;IPR003591;IPR002182;IPR027417;IPR000157;
CcLG06	8458797	G	GAA	InDel;ANN=GAA	Singh et al. 2017	intron_variant	MODIFIER	transcript	C.cajan_11825	protein_coding	1/3	c.485+215_485+216insAA					C.cajan_11825	Q40392	TMV resistance protein N	N	Nicotiana glutinosa (Tobacco)	Alternative sequence (2); Chain (1); Domain (2); Mutagenesis (24); Nucleotide binding (1); Repeat (6)		SUBCELLULAR LOCATION: Cytoplasm {ECO:0000305}.	plant-type hypersensitive response; signal transduction	ADP binding; ATP binding	cytoplasm	GO:0043531; GO:0005524; GO:0005737; GO:0009626; GO:0007165	DEVELOPMENTAL STAGE: Isoform 1 is more prevalent before and for 3 hours after tobacco mosaic virus (TMV) infection, while isoform 2 is more prevalent 4 to 8 hours after TMV infection. {ECO:0000269|PubMed:10660679}.				Disease resistance NB-LRR family	IPR001611;IPR025875;IPR003591;IPR002182;IPR027417;IPR000157;
CcLG06	17594009	G	GAAGAATTCTTAAAA	InDel;ANN=GAAGAATTCTTAAAA	Singh et al. 2017	intergenic_region	MODIFIER	intergenic_region	GENE_CDS_CcLG06_17592196_17592378-GENE_CDS_CcLG06_17612904_17613116			n.17594009_17594010insAAGAATTCTTAAAA					-	-	-	-	-	-	-	-	-	-	-	-	-	-	-	-
CcLG06	7340884	G	GAT	InDel;ANN=GAT	Singh et al. 2017	intergenic_region	MODIFIER	intergenic_region	GENE_CDS_CcLG06_7332732_7332986-GENE_CDS_CcLG06_7346074_7346757			n.7340884_7340885insAT					-	-	-	-	-	-	-	-	-	-	-	-	-	-	-	-
CcLG06	537396	TTATTTG	T	InDel;ANN=T	Singh et al. 2017	intergenic_region	MODIFIER	intergenic_region	GENE_CDS_CcLG06_514000_514227-GENE_CDS_CcLG06_539906_540095			n.537397_537402delTATTTG					-	-	-	-	-	-	-	-	-	-	-	-	-	-	-	-
CcLG06	890528	TA	T	InDel;ANN=T	Singh et al. 2017	intergenic_region	MODIFIER	intergenic_region	GENE_CDS_CcLG06_871758_872105-GENE_CDS_CcLG06_891277_891392			n.890529delA					-	-	-	-	-	-	-	-	-	-	-	-	-	-	-	-
CcLG06	1488027	TACCCCTAAACAAAACTTGC	T	InDel;ANN=T	Singh et al. 2017	intergenic_region	MODIFIER	intergenic_region	GENE_CDS_CcLG06_1458543_1459244-GENE_CDS_CcLG06_1488253_1488705			n.1488028_1488046delACCCCTAAACAAAACTTGC					-	-	-	-	-	-	-	-	-	-	-	-	-	-	-	-
CcLG06	10868815	TCA	T	InDel;ANN=T	Singh et al. 2017	intron_variant	MODIFIER	transcript	C.cajan_12080	protein_coding	1/1	c.223+986_223+987delCA					C.cajan_12080	O49453	Uncharacterized protein At4g28440	At4g28440 F20O9.120	Arabidopsis thaliana (Mouse-ear cress)	Beta strand (6); Chain (1); Helix (1); Initiator methionine (1); Modified residue (1); Turn (1)					cytosol	GO:0005829						IPR012340;	ath:AT4G28440;
CcLG06	18208642	TTTA	T	InDel;ANN=T	Singh et al. 2017	intergenic_region	MODIFIER	intergenic_region	GENE_CDS_CcLG06_18193158_18193663-GENE_CDS_CcLG06_18214264_18214768			n.18208643_18208645delTTA					-	-	-	-	-	-	-	-	-	-	-	-	-	-	-	-
CcLG06	7986961	T	TA	InDel;ANN=TA	Singh et al. 2017	intergenic_region	MODIFIER	intergenic_region	GENE_CDS_CcLG06_7977998_7978274-GENE_CDS_CcLG06_7992177_7993466			n.7986961_7986962insA					-	-	-	-	-	-	-	-	-	-	-	-	-	-	-	-
CcLG06	14481117	T	TA	InDel;ANN=TA	Singh et al. 2017	intergenic_region	MODIFIER	intergenic_region	GENE_CDS_CcLG06_14470796_14471014-GENE_CDS_CcLG06_14487689_14487877			n.14481117_14481118insA					-	-	-	-	-	-	-	-	-	-	-	-	-	-	-	-
CcLG06	16629680	T	TA	InDel;ANN=TA	Singh et al. 2017	intron_variant	MODIFIER	transcript	C.cajan_12595	protein_coding	2/3	c.1553-437_1553-436insA					C.cajan_12595	Q9SZ46	Cytochrome P450 82C4 (EC 1.14.-.-)	CYP82C4 At4g31940 F10N7.250	Arabidopsis thaliana (Mouse-ear cress)	Chain (1); Frameshift (1); Metal binding (1); Transmembrane (1)		SUBCELLULAR LOCATION: Membrane {ECO:0000305}; Single-pass membrane protein {ECO:0000305}.	cellular response to iron ion; monooxygenase activity; oxidoreductase activity, acting on paired donors, with incorporation or reduction of molecular oxygen	heme binding; iron ion binding; monooxygenase activity; oxidoreductase activity, acting on paired donors, with incorporation or reduction of molecular oxygen	integral component of membrane	GO:0071281; GO:0020037; GO:0016021; GO:0005506; GO:0004497; GO:0016705		INDUCTION: By iron deficiency. {ECO:0000269|PubMed:21315474}.			Cytochrome P450 family	IPR001128;IPR017972;IPR002401;	ath:AT4G31940;
CcLG06	14336836	T	TAGA	InDel;ANN=TAGA	Singh et al. 2017	intergenic_region	MODIFIER	intergenic_region	GENE_CDS_CcLG06_14315425_14316006-GENE_CDS_CcLG06_14346491_14347013			n.14336836_14336837insAGA					-	-	-	-	-	-	-	-	-	-	-	-	-	-	-	-
CcLG06	8458835	T	TTA	InDel;ANN=TTA	Singh et al. 2017	intron_variant	MODIFIER	transcript	C.cajan_11825	protein_coding	1/3	c.485+253_485+254insTA					C.cajan_11825	Q40392	TMV resistance protein N	N	Nicotiana glutinosa (Tobacco)	Alternative sequence (2); Chain (1); Domain (2); Mutagenesis (24); Nucleotide binding (1); Repeat (6)		SUBCELLULAR LOCATION: Cytoplasm {ECO:0000305}.	plant-type hypersensitive response; signal transduction	ADP binding; ATP binding	cytoplasm	GO:0043531; GO:0005524; GO:0005737; GO:0009626; GO:0007165	DEVELOPMENTAL STAGE: Isoform 1 is more prevalent before and for 3 hours after tobacco mosaic virus (TMV) infection, while isoform 2 is more prevalent 4 to 8 hours after TMV infection. {ECO:0000269|PubMed:10660679}.				Disease resistance NB-LRR family	IPR001611;IPR025875;IPR003591;IPR002182;IPR027417;IPR000157;
CcLG06	14813417	T	TTA	InDel;ANN=TTA	Singh et al. 2017	intergenic_region	MODIFIER	intergenic_region	GENE_CDS_CcLG06_14805168_14805806-GENE_CDS_CcLG06_14814009_14814691			n.14813417_14813418insTA					-	-	-	-	-	-	-	-	-	-	-	-	-	-	-	-
CcLG06	981007	G	A	PRILA_dataset;ANN=A	Saxena et al. 2017b	intergenic_region	MODIFIER	intergenic_region	GENE_CDS_CcLG06_967133_967483-GENE_CDS_CcLG06_993569_993777			n.981007G>A					-	-	-	-	-	-	-	-	-	-	-	-	-	-	-	-
CcLG06	1655942	G	A	PRILA_dataset;ANN=A	Saxena et al. 2017b	intergenic_region	MODIFIER	intergenic_region	GENE_CDS_CcLG06_1650397_1650801-GENE_CDS_CcLG06_1663040_1663230			n.1655942G>A					-	-	-	-	-	-	-	-	-	-	-	-	-	-	-	-
CcLG06	2922162	T	A	PRILA_dataset;ANN=A	Saxena et al. 2017b	intergenic_region	MODIFIER	intergenic_region	GENE_CDS_CcLG06_2917959_2918291-GENE_CDS_CcLG06_2940665_2941663			n.2922162T>A					-	-	-	-	-	-	-	-	-	-	-	-	-	-	-	-
CcLG06	5647793	C	A	PRILA_dataset;ANN=A	Saxena et al. 2017b	synonymous_variant	LOW	transcript	C.cajan_11553	protein_coding	1/1	c.1473G>T	p.Ser491Ser	1473/1572	1473/1572	491/523	C.cajan_11553	O23066	Cytochrome P450 86A2 (EC 1.14.14.1) (Protein ABERRANT INDUCTION OF TYPE THREE 1)	CYP86A2 ATT1 At4g00360 A_IG005I10.21 F5I10.21	Arabidopsis thaliana (Mouse-ear cress)	Chain (1); Metal binding (1); Mutagenesis (1); Sequence conflict (2); Transmembrane (1)		SUBCELLULAR LOCATION: Membrane {ECO:0000305}; Single-pass membrane protein {ECO:0000305}.	alkane 1-monooxygenase activity; aromatase activity; defense response; fatty acid metabolic process	alkane 1-monooxygenase activity; aromatase activity; heme binding; iron ion binding	integral component of membrane	GO:0018685; GO:0070330; GO:0006952; GO:0006631; GO:0020037; GO:0016021; GO:0005506	DEVELOPMENTAL STAGE: Expressed in the seed coat inner integument layer facing the endosperm in the stages from globular to torpedo embryo. {ECO:0000269|PubMed:18179651}.	INDUCTION: By abscisic acid (ABA), auxin, wounding and drought, and in etiolated and dark-adapted seedlings. {ECO:0000269|PubMed:15709153, ECO:0000269|PubMed:19704826}.	TISSUE SPECIFICITY: Expressed in leaves, stems, flowers and siliques. Expressed at low levels in roots. Expressed in guard cells of cotyledons and leaves. {ECO:0000269|PubMed:15709153, ECO:0000269|PubMed:19704826}.		Cytochrome P450 family	IPR001128;IPR017972;IPR002401;	ath:AT4G00360;
CcLG06	6239336	T	A	PRILA_dataset;ANN=A	Saxena et al. 2017b	missense_variant	MODERATE	transcript	C.cajan_11609	protein_coding	1/1	c.598A>T	p.Ser200Cys	598/1251	598/1251	200/416	C.cajan_11609	Q9FGR7	Pentatricopeptide repeat-containing protein At5g50280, chloroplastic (Protein EMBRYO DEFECTIVE 1006)	EMB1006 At5g50280 K6A12.14	Arabidopsis thaliana (Mouse-ear cress)	Chain (1); Compositional bias (1); Repeat (11); Transit peptide (1)		SUBCELLULAR LOCATION: Plastid, chloroplast {ECO:0000305}.			chloroplast	GO:0009507					PPR family, P subfamily	IPR002885;IPR011990;	ath:AT5G50280;
CcLG06	8358611	G	A	PRILA_dataset;ANN=A	Saxena et al. 2017b	intron_variant	MODIFIER	transcript	C.cajan_11812	protein_coding	1/3	c.345-779C>T					C.cajan_11812	Q40392	TMV resistance protein N	N	Nicotiana glutinosa (Tobacco)	Alternative sequence (2); Chain (1); Domain (2); Mutagenesis (24); Nucleotide binding (1); Repeat (6)		SUBCELLULAR LOCATION: Cytoplasm {ECO:0000305}.	plant-type hypersensitive response; signal transduction	ADP binding; ATP binding	cytoplasm	GO:0043531; GO:0005524; GO:0005737; GO:0009626; GO:0007165	DEVELOPMENTAL STAGE: Isoform 1 is more prevalent before and for 3 hours after tobacco mosaic virus (TMV) infection, while isoform 2 is more prevalent 4 to 8 hours after TMV infection. {ECO:0000269|PubMed:10660679}.				Disease resistance NB-LRR family	IPR001611;IPR025875;IPR003591;IPR002182;IPR027417;IPR000157;
CcLG06	8910113	T	A	PRILA_dataset;ANN=A	Saxena et al. 2017b	intron_variant	MODIFIER	transcript	C.cajan_11862	protein_coding	2/6	c.266+11A>T					C.cajan_11862	Q54VZ8	Exocyst complex component 8 (Exocyst complex component Exo84)	exoc8 exo84 DDB_G0279991	Dictyostelium discoideum (Slime mold)	Chain (1); Compositional bias (1)			exocytosis; protein transport			GO:0006887; GO:0015031					EXO84 family	IPR016159;	ddi:DDB_G0279991;
CcLG06	12010562	G	A	PRILA_dataset;ANN=A	Saxena et al. 2017b	intergenic_region	MODIFIER	intergenic_region	GENE_CDS_CcLG06_11993366_11993455-GENE_CDS_CcLG06_12013787_12014575			n.12010562G>A					-	-	-	-	-	-	-	-	-	-	-	-	-	-	-	-
CcLG06	12151321	G	A	PRILA_dataset;ANN=A	Saxena et al. 2017b	intergenic_region	MODIFIER	intergenic_region	GENE_CDS_CcLG06_12136729_12137901-GENE_CDS_CcLG06_12173075_12174037			n.12151321G>A					-	-	-	-	-	-	-	-	-	-	-	-	-	-	-	-
CcLG06	14054447	G	A	PRILA_dataset;ANN=A	Saxena et al. 2017b	intron_variant	MODIFIER	transcript	C.cajan_12345	protein_coding	2/4	c.186-31G>A					C.cajan_12345	I1J4R1	Uncharacterized protein		Glycine max (Soybean) (Glycine hispida)
CcLG06	14236163	T	A	PRILA_dataset;ANN=A	Saxena et al. 2017b	synonymous_variant	LOW	transcript	C.cajan_12357	protein_coding	2/2	c.498T>A	p.Thr166Thr	498/912	498/912	166/303	C.cajan_12357	Q9C7A2	Ankyrin repeat-containing protein At3g12360	At3g12360 MQC3.17 T2E22.31	Arabidopsis thaliana (Mouse-ear cress)	Chain (1); Erroneous gene model prediction (1); Erroneous initiation (1); Repeat (7); Sequence conflict (1); Transmembrane (4)		SUBCELLULAR LOCATION: Membrane {ECO:0000305}; Multi-pass membrane protein {ECO:0000305}.	cellular protein localization; response to salt stress		integral component of membrane; nucleus; plasma membrane	GO:0034613; GO:0016021; GO:0005634; GO:0005886; GO:0009651						IPR002110;IPR020683;IPR027001;IPR026961;	ath:AT3G12360;
CcLG06	14311667	T	A	PRILA_dataset;ANN=A	Saxena et al. 2017b	intergenic_region	MODIFIER	intergenic_region	GENE_CDS_CcLG06_14308500_14309273-GENE_CDS_CcLG06_14315425_14316006			n.14311667T>A					-	-	-	-	-	-	-	-	-	-	-	-	-	-	-	-
CcLG06	14313116	T	A	PRILA_dataset;ANN=A	Saxena et al. 2017b	intergenic_region	MODIFIER	intergenic_region	GENE_CDS_CcLG06_14308500_14309273-GENE_CDS_CcLG06_14315425_14316006			n.14313116T>A					-	-	-	-	-	-	-	-	-	-	-	-	-	-	-	-
CcLG06	14372243	G	A	PRILA_dataset;ANN=A	Saxena et al. 2017b	intergenic_region	MODIFIER	intergenic_region	GENE_CDS_CcLG06_14346491_14347013-GENE_CDS_CcLG06_14377875_14378456			n.14372243G>A					-	-	-	-	-	-	-	-	-	-	-	-	-	-	-	-
CcLG06	14548749	G	A	PRILA_dataset;ANN=A	Saxena et al. 2017b	intergenic_region	MODIFIER	intergenic_region	GENE_CDS_CcLG06_14547870_14548583-GENE_CDS_CcLG06_14549933_14550904			n.14548749G>A					-	-	-	-	-	-	-	-	-	-	-	-	-	-	-	-
CcLG06	15339628	G	A	PRILA_dataset;ANN=A	Saxena et al. 2017b	intergenic_region	MODIFIER	intergenic_region	GENE_CDS_CcLG06_15336405_15337302-GENE_CDS_CcLG06_15342721_15343593			n.15339628G>A					-	-	-	-	-	-	-	-	-	-	-	-	-	-	-	-
CcLG06	18319518	C	A	PRILA_dataset;ANN=A	Saxena et al. 2017b	missense_variant	MODERATE	transcript	C.cajan_12774	protein_coding	3/10	c.245C>A	p.Ser82Tyr	245/1065	245/1065	82/354	C.cajan_12774	Q9FV50	Methionine aminopeptidase 1D, chloroplastic/mitochondrial (MAP 1D) (MetAP 1D) (EC 3.4.11.18) (Peptidase M 1D)	MAP1D At4g37040 C7A10.320	Arabidopsis thaliana (Mouse-ear cress)	Binding site (2); Chain (1); Erroneous gene model prediction (2); Initiator methionine (1); Metal binding (7); Modified residue (1); Transit peptide (1)		SUBCELLULAR LOCATION: Plastid, chloroplast {ECO:0000255|HAMAP-Rule:MF_03174, ECO:0000269|PubMed:11060042}. Mitochondrion {ECO:0000255|HAMAP-Rule:MF_03174, ECO:0000269|PubMed:11060042}.	metalloaminopeptidase activity; N-terminal protein amino acid modification; protein initiator methionine removal; response to abscisic acid	metal ion binding; metalloaminopeptidase activity	chloroplast; mitochondrion	GO:0031365; GO:0009507; GO:0046872; GO:0070006; GO:0005739; GO:0070084; GO:0009737			TISSUE SPECIFICITY: Ubiquitous. Preferentially expressed in green tissues. {ECO:0000269|PubMed:11060042}.		Peptidase M24A family, Methionine aminopeptidase type 1 subfamily	IPR001714;IPR000994;IPR002467;	ath:AT4G37040;
CcLG06	18322714	C	A	PRILA_dataset;ANN=A	Saxena et al. 2017b	intron_variant	MODIFIER	transcript	C.cajan_12774	protein_coding	6/9	c.694-1329C>A					C.cajan_12774	Q9FV50	Methionine aminopeptidase 1D, chloroplastic/mitochondrial (MAP 1D) (MetAP 1D) (EC 3.4.11.18) (Peptidase M 1D)	MAP1D At4g37040 C7A10.320	Arabidopsis thaliana (Mouse-ear cress)	Binding site (2); Chain (1); Erroneous gene model prediction (2); Initiator methionine (1); Metal binding (7); Modified residue (1); Transit peptide (1)		SUBCELLULAR LOCATION: Plastid, chloroplast {ECO:0000255|HAMAP-Rule:MF_03174, ECO:0000269|PubMed:11060042}. Mitochondrion {ECO:0000255|HAMAP-Rule:MF_03174, ECO:0000269|PubMed:11060042}.	metalloaminopeptidase activity; N-terminal protein amino acid modification; protein initiator methionine removal; response to abscisic acid	metal ion binding; metalloaminopeptidase activity	chloroplast; mitochondrion	GO:0031365; GO:0009507; GO:0046872; GO:0070006; GO:0005739; GO:0070084; GO:0009737			TISSUE SPECIFICITY: Ubiquitous. Preferentially expressed in green tissues. {ECO:0000269|PubMed:11060042}.		Peptidase M24A family, Methionine aminopeptidase type 1 subfamily	IPR001714;IPR000994;IPR002467;	ath:AT4G37040;
CcLG06	18650654	G	A	PRILA_dataset;ANN=A	Saxena et al. 2017b	intron_variant	MODIFIER	transcript	C.cajan_12804	protein_coding	1/1	c.363-181G>A					C.cajan_12804	O22552	V-type proton ATPase 16 kDa proteolipid subunit (V-ATPase 16 kDa proteolipid subunit) (Vacuolar proton pump 16 kDa proteolipid subunit)		Vigna radiata var. radiata (Mung bean) (Phaseolus aureus)	Chain (1); Site (1); Topological domain (5); Transmembrane (4)		SUBCELLULAR LOCATION: Vacuole membrane; Multi-pass membrane protein. Note=Tonoplast.	ATP hydrolysis coupled proton transport; hydrogen ion transmembrane transporter activity	hydrogen ion transmembrane transporter activity	integral component of membrane; proton-transporting V-type ATPase, V0 domain; vacuole	GO:0015991; GO:0015078; GO:0016021; GO:0033179; GO:0005773					V-ATPase proteolipid subunit family	IPR002379;IPR000245;IPR011555;
CcLG06	19121815	C	A	PRILA_dataset;ANN=A	Saxena et al. 2017b	intergenic_region	MODIFIER	intergenic_region	GENE_CDS_CcLG06_19119551_19119994-GENE_CDS_CcLG06_19125908_19126257			n.19121815C>A					-	-	-	-	-	-	-	-	-	-	-	-	-	-	-	-
CcLG06	21360782	G	A	PRILA_dataset;ANN=A	Saxena et al. 2017b	intergenic_region	MODIFIER	intergenic_region	GENE_CDS_CcLG06_21353491_21354028-GENE_CDS_CcLG06_21365635_21365785			n.21360782G>A					-	-	-	-	-	-	-	-	-	-	-	-	-	-	-	-
CcLG06	21392433	G	A	PRILA_dataset;ANN=A	Saxena et al. 2017b	synonymous_variant	LOW	transcript	C.cajan_13087	protein_coding	5/5	c.999C>T	p.Leu333Leu	999/1371	999/1371	333/456	C.cajan_13087	Q8VZP6	Putative glucuronosyltransferase PGSIP8 (EC 2.4.1.-) (Glycogenin-like protein 8) (Plant glycogenin-like starch initiation protein 8)	PGSIP8 At2g35710 T20F21.27	Arabidopsis thaliana (Mouse-ear cress)	Active site (1); Alternative sequence (1); Chain (1); Metal binding (2); Sequence caution (1); Transmembrane (6)		SUBCELLULAR LOCATION: Membrane {ECO:0000305}; Multi-pass membrane protein {ECO:0000305}.	transferase activity, transferring glycosyl groups	metal ion binding; transferase activity, transferring glycosyl groups	integral component of membrane	GO:0016021; GO:0046872; GO:0016757					Glycosyltransferase 8 family, Glycogenin subfamily	IPR002495;IPR029044;	ath:AT2G35710;
CcLG06	21393668	T	A	PRILA_dataset;ANN=A	Saxena et al. 2017b	intron_variant	MODIFIER	transcript	C.cajan_13087	protein_coding	2/4	c.478-85A>T					C.cajan_13087	Q8VZP6	Putative glucuronosyltransferase PGSIP8 (EC 2.4.1.-) (Glycogenin-like protein 8) (Plant glycogenin-like starch initiation protein 8)	PGSIP8 At2g35710 T20F21.27	Arabidopsis thaliana (Mouse-ear cress)	Active site (1); Alternative sequence (1); Chain (1); Metal binding (2); Sequence caution (1); Transmembrane (6)		SUBCELLULAR LOCATION: Membrane {ECO:0000305}; Multi-pass membrane protein {ECO:0000305}.	transferase activity, transferring glycosyl groups	metal ion binding; transferase activity, transferring glycosyl groups	integral component of membrane	GO:0016021; GO:0046872; GO:0016757					Glycosyltransferase 8 family, Glycogenin subfamily	IPR002495;IPR029044;	ath:AT2G35710;
CcLG06	21555391	T	A	PRILA_dataset;ANN=A	Saxena et al. 2017b	intergenic_region	MODIFIER	intergenic_region	GENE_CDS_CcLG06_21521998_21522177-GENE_CDS_CcLG06_21566136_21566987			n.21555391T>A					-	-	-	-	-	-	-	-	-	-	-	-	-	-	-	-
CcLG06	21775670	T	A	PRILA_dataset;ANN=A	Saxena et al. 2017b	intergenic_region	MODIFIER	intergenic_region	GENE_CDS_CcLG06_21775035_21775308-GENE_CDS_CcLG06_21777369_21777440			n.21775670T>A					-	-	-	-	-	-	-	-	-	-	-	-	-	-	-	-
CcLG06	21900530	G	A	PRILA_dataset;ANN=A	Saxena et al. 2017b	intergenic_region	MODIFIER	intergenic_region	GENE_CDS_CcLG06_21890973_21891429-GENE_CDS_CcLG06_21900542_21900719			n.21900530G>A					-	-	-	-	-	-	-	-	-	-	-	-	-	-	-	-
CcLG06	21953275	C	A	PRILA_dataset;ANN=A	Saxena et al. 2017b	intergenic_region	MODIFIER	intergenic_region	GENE_CDS_CcLG06_21951351_21951516-GENE_CDS_CcLG06_21954963_21955877			n.21953275C>A					-	-	-	-	-	-	-	-	-	-	-	-	-	-	-	-
CcLG06	22529250	G	A	PRILA_dataset;ANN=A	Saxena et al. 2017b	synonymous_variant	LOW	transcript	C.cajan_13208	protein_coding	3/8	c.417G>A	p.Lys139Lys	417/1554	417/1554	139/517	C.cajan_13208	I1JA76	Uncharacterized protein		Glycine max (Soybean) (Glycine hispida)				transcription, DNA-templated	chromatin binding		GO:0003682; GO:0006351						IPR001025;IPR003618;
CcLG06	2444574	T	C	PRILA_dataset;ANN=C	Saxena et al. 2017b	intergenic_region	MODIFIER	intergenic_region	GENE_CDS_CcLG06_2437262_2437531-GENE_CDS_CcLG06_2445997_2446783			n.2444574T>C					-	-	-	-	-	-	-	-	-	-	-	-	-	-	-	-
CcLG06	8940904	T	C	PRILA_dataset;ANN=C	Saxena et al. 2017b	intergenic_region	MODIFIER	intergenic_region	GENE_CDS_CcLG06_8936452_8936801-GENE_CDS_CcLG06_8945301_8945356			n.8940904T>C					-	-	-	-	-	-	-	-	-	-	-	-	-	-	-	-
CcLG06	11051459	T	C	PRILA_dataset;ANN=C	Saxena et al. 2017b	intergenic_region	MODIFIER	intergenic_region	GENE_CDS_CcLG06_11036740_11037870-GENE_CDS_CcLG06_11053323_11055307			n.11051459T>C					-	-	-	-	-	-	-	-	-	-	-	-	-	-	-	-
CcLG06	12934246	T	C	PRILA_dataset;ANN=C	Saxena et al. 2017b	intergenic_region	MODIFIER	intergenic_region	GENE_CDS_CcLG06_12932248_12934170-GENE_CDS_CcLG06_12950889_12951345			n.12934246T>C					-	-	-	-	-	-	-	-	-	-	-	-	-	-	-	-
CcLG06	14202383	T	C	PRILA_dataset;ANN=C	Saxena et al. 2017b	missense_variant	MODERATE	transcript	C.cajan_12354	protein_coding	2/2	c.2359A>G	p.Lys787Glu	2359/2487	2359/2487	787/828	C.cajan_12354	Q7XA39	Putative disease resistance protein RGA4 (RGA4-blb)	RGA4 177O13.34 CB3A14.8	Solanum bulbocastanum (Wild potato)	Chain (1); Domain (1); Natural variant (5); Nucleotide binding (1); Repeat (14); Sequence conflict (1)			defense response	ADP binding; ATP binding		GO:0043531; GO:0005524; GO:0006952		INDUCTION: Constitutively expressed.			Disease resistance NB-LRR family	IPR001611;IPR003591;IPR002182;IPR027417;
CcLG06	14202552	G	C	PRILA_dataset;ANN=C	Saxena et al. 2017b	synonymous_variant	LOW	transcript	C.cajan_12354	protein_coding	2/2	c.2190C>G	p.Leu730Leu	2190/2487	2190/2487	730/828	C.cajan_12354	Q7XA39	Putative disease resistance protein RGA4 (RGA4-blb)	RGA4 177O13.34 CB3A14.8	Solanum bulbocastanum (Wild potato)	Chain (1); Domain (1); Natural variant (5); Nucleotide binding (1); Repeat (14); Sequence conflict (1)			defense response	ADP binding; ATP binding		GO:0043531; GO:0005524; GO:0006952		INDUCTION: Constitutively expressed.			Disease resistance NB-LRR family	IPR001611;IPR003591;IPR002182;IPR027417;
CcLG06	14313152	T	C	PRILA_dataset;ANN=C	Saxena et al. 2017b	intergenic_region	MODIFIER	intergenic_region	GENE_CDS_CcLG06_14308500_14309273-GENE_CDS_CcLG06_14315425_14316006			n.14313152T>C					-	-	-	-	-	-	-	-	-	-	-	-	-	-	-	-
CcLG06	14335833	G	C	PRILA_dataset;ANN=C	Saxena et al. 2017b	intergenic_region	MODIFIER	intergenic_region	GENE_CDS_CcLG06_14315425_14316006-GENE_CDS_CcLG06_14346491_14347013			n.14335833G>C					-	-	-	-	-	-	-	-	-	-	-	-	-	-	-	-
CcLG06	14336019	T	C	PRILA_dataset;ANN=C	Saxena et al. 2017b	intergenic_region	MODIFIER	intergenic_region	GENE_CDS_CcLG06_14315425_14316006-GENE_CDS_CcLG06_14346491_14347013			n.14336019T>C					-	-	-	-	-	-	-	-	-	-	-	-	-	-	-	-
CcLG06	14380087	T	C	PRILA_dataset;ANN=C	Saxena et al. 2017b	missense_variant	MODERATE	transcript	C.cajan_12366	protein_coding	7/8	c.1478A>G	p.Lys493Arg	1478/2313	1478/2313	493/770	C.cajan_12366	I1J4N4	Uncharacterized protein		Glycine max (Soybean) (Glycine hispida)													IPR002110;IPR020683;IPR027001;IPR025314;IPR026961;	gmx:100808539;
CcLG06	14385287	G	C	PRILA_dataset;ANN=C	Saxena et al. 2017b	missense_variant	MODERATE	transcript	C.cajan_12366	protein_coding	2/8	c.792C>G	p.His264Gln	792/2313	792/2313	264/770	C.cajan_12366	I1J4N4	Uncharacterized protein		Glycine max (Soybean) (Glycine hispida)													IPR002110;IPR020683;IPR027001;IPR025314;IPR026961;	gmx:100808539;
CcLG06	14388845	T	C	PRILA_dataset;ANN=C	Saxena et al. 2017b	intron_variant	MODIFIER	transcript	C.cajan_12366	protein_coding	1/7	c.367+198A>G					C.cajan_12366	I1J4N4	Uncharacterized protein		Glycine max (Soybean) (Glycine hispida)													IPR002110;IPR020683;IPR027001;IPR025314;IPR026961;	gmx:100808539;
CcLG06	17139136	G	C	PRILA_dataset;ANN=C	Saxena et al. 2017b	missense_variant	MODERATE	transcript	C.cajan_12648	protein_coding	1/1	c.589C>G	p.Gln197Glu	589/1152	589/1152	197/383	C.cajan_12648	Q9SZL5	Pentatricopeptide repeat-containing protein At4g38150	At4g38150 F20D10.270	Arabidopsis thaliana (Mouse-ear cress)	Chain (1); Repeat (4); Sequence conflict (2)											PPR family, P subfamily	IPR002885;	ath:AT4G38150;
CcLG06	17978782	T	C	PRILA_dataset;ANN=C	Saxena et al. 2017b	intergenic_region	MODIFIER	intergenic_region	GENE_CDS_CcLG06_17970804_17970878-GENE_CDS_CcLG06_17997150_17997306			n.17978782T>C					-	-	-	-	-	-	-	-	-	-	-	-	-	-	-	-
CcLG06	18663445	T	C	PRILA_dataset;ANN=C	Saxena et al. 2017b	synonymous_variant	LOW	transcript	C.cajan_12805	protein_coding	1/3	c.498A>G	p.Pro166Pro	498/2823	498/2823	166/940	C.cajan_12805	C0LGS2	Probable LRR receptor-like serine/threonine-protein kinase At4g36180 (EC 2.7.11.1)	At4g36180 F23E13.70	Arabidopsis thaliana (Mouse-ear cress)	Chain (1); Domain (1); Erroneous initiation (2); Glycosylation (21); Modified residue (3); Repeat (26); Signal peptide (1); Topological domain (2); Transmembrane (1)		SUBCELLULAR LOCATION: Cell membrane {ECO:0000269|PubMed:17644812}; Single-pass type I membrane protein {ECO:0000269|PubMed:17644812}.	protein serine/threonine kinase activity	ATP binding; protein serine/threonine kinase activity	integral component of membrane; plasma membrane	GO:0005524; GO:0016021; GO:0005886; GO:0004674					Protein kinase superfamily, Ser/Thr protein kinase family	IPR013320;IPR011009;IPR001611;IPR025875;IPR013210;IPR000719;IPR001245;IPR008271;	ath:AT4G36180;
CcLG06	19354386	G	C	PRILA_dataset;ANN=C	Saxena et al. 2017b	intergenic_region	MODIFIER	intergenic_region	GENE_CDS_CcLG06_19349927_19350739-GENE_CDS_CcLG06_19361882_19362319			n.19354386G>C					-	-	-	-	-	-	-	-	-	-	-	-	-	-	-	-
CcLG06	20068976	T	C	PRILA_dataset;ANN=C	Saxena et al. 2017b	intergenic_region	MODIFIER	intergenic_region	GENE_CDS_CcLG06_20042492_20042651-GENE_CDS_CcLG06_20068995_20069117			n.20068976T>C					-	-	-	-	-	-	-	-	-	-	-	-	-	-	-	-
CcLG06	21392307	A	C	PRILA_dataset;ANN=C	Saxena et al. 2017b	missense_variant	MODERATE	transcript	C.cajan_13087	protein_coding	5/5	c.1125T>G	p.Ile375Met	1125/1371	1125/1371	375/456	C.cajan_13087	Q8VZP6	Putative glucuronosyltransferase PGSIP8 (EC 2.4.1.-) (Glycogenin-like protein 8) (Plant glycogenin-like starch initiation protein 8)	PGSIP8 At2g35710 T20F21.27	Arabidopsis thaliana (Mouse-ear cress)	Active site (1); Alternative sequence (1); Chain (1); Metal binding (2); Sequence caution (1); Transmembrane (6)		SUBCELLULAR LOCATION: Membrane {ECO:0000305}; Multi-pass membrane protein {ECO:0000305}.	transferase activity, transferring glycosyl groups	metal ion binding; transferase activity, transferring glycosyl groups	integral component of membrane	GO:0016021; GO:0046872; GO:0016757					Glycosyltransferase 8 family, Glycogenin subfamily	IPR002495;IPR029044;	ath:AT2G35710;
CcLG06	21563990	A	C	PRILA_dataset;ANN=C	Saxena et al. 2017b	intergenic_region	MODIFIER	intergenic_region	GENE_CDS_CcLG06_21521998_21522177-GENE_CDS_CcLG06_21566136_21566987			n.21563990A>C					-	-	-	-	-	-	-	-	-	-	-	-	-	-	-	-
CcLG06	21574547	A	C	PRILA_dataset;ANN=C	Saxena et al. 2017b	intron_variant	MODIFIER	transcript	C.cajan_13105	protein_coding	3/5	c.286+269T>G					C.cajan_13105	P31166	Adenine phosphoribosyltransferase 1, chloroplastic (APRT 1) (AtAPT1) (EC 2.4.2.7)	APT1 APT At1g27450 F17L21.24	Arabidopsis thaliana (Mouse-ear cress)	Alternative sequence (1); Chain (1); Erroneous gene model prediction (1); Mutagenesis (6); Transit peptide (1)	PATHWAY: Purine metabolism; AMP biosynthesis via salvage pathway; AMP from adenine: step 1/1.	SUBCELLULAR LOCATION: Isoform 1: Plastid, chloroplast.; SUBCELLULAR LOCATION: Isoform 2: Cytoplasm.	adenine phosphoribosyltransferase activity; adenine salvage; AMP salvage; cytokinin metabolic process	adenine phosphoribosyltransferase activity	chloroplast	GO:0044209; GO:0003999; GO:0006168; GO:0009507; GO:0009690					Purine/pyrimidine phosphoribosyltransferase family	IPR005764;IPR000836;IPR029057;	ath:AT1G27450;
CcLG06	21760159	T	C	PRILA_dataset;ANN=C	Saxena et al. 2017b	missense_variant	MODERATE	transcript	C.cajan_13128	protein_coding	1/9	c.55A>G	p.Lys19Glu	55/1500	55/1500	19/499	C.cajan_13128	Q9SB00	Deoxyribodipyrimidine photo-lyase (EC 4.1.99.3) (AtCPDII) (DNA photolyase) (Photoreactivating enzyme 1) (Protein UV RESISTANCE 2)	PHR1 UVR2 At1g12370 F5O11.9	Arabidopsis thaliana (Mouse-ear cress)	Alternative sequence (1); Binding site (2); Chain (1); Domain (1); Erroneous gene model prediction (1); Nucleotide binding (3); Sequence conflict (6); Site (3)		SUBCELLULAR LOCATION: Nucleus {ECO:0000269|PubMed:19521716}.	deoxyribodipyrimidine photo-lyase activity; DNA photolyase activity; photoreactive repair; UV protection	deoxyribodipyrimidine photo-lyase activity; DNA binding; DNA photolyase activity; nucleotide binding	nucleus	GO:0003677; GO:0003913; GO:0009650; GO:0003904; GO:0000166; GO:0005634; GO:0000719		INDUCTION: By high-fluence white light, UV-A and UV-B. {ECO:0000269|PubMed:12011338, ECO:0000269|PubMed:9061951}.	TISSUE SPECIFICITY: Highly expressed in flowers. Expressed in roots and stems. {ECO:0000269|PubMed:9061951}.		DNA photolyase class-2 family	IPR008148;IPR006050;IPR005101;IPR014729;	ath:AT1G12370;
CcLG06	21799297	A	C	PRILA_dataset;ANN=C	Saxena et al. 2017b	intergenic_region	MODIFIER	intergenic_region	GENE_CDS_CcLG06_21789173_21789535-GENE_CDS_CcLG06_21800125_21800251			n.21799297A>C					-	-	-	-	-	-	-	-	-	-	-	-	-	-	-	-
CcLG06	22157229	T	C	PRILA_dataset;ANN=C	Saxena et al. 2017b	missense_variant	MODERATE	transcript	C.cajan_13171	protein_coding	1/2	c.11A>G	p.Lys4Arg	11/363	11/363	4/120	C.cajan_13171	C6TK25	Putative uncharacterized protein		Glycine max (Soybean) (Glycine hispida)
CcLG06	23602206	T	C	PRILA_dataset;ANN=C	Saxena et al. 2017b	missense_variant	MODERATE	transcript	C.cajan_13316	protein_coding	33/57	c.4246A>G	p.Ile1416Val	4246/7404	4246/7404	1416/2467	C.cajan_13316	Q9FR53	Serine/threonine-protein kinase TOR (EC 2.7.11.1) (Protein TARGET OF RAPAMYCIN) (AtTOR)	TOR At1g50030 F2J10.19	Arabidopsis thaliana (Mouse-ear cress)	Chain (1); Domain (3); Erroneous gene model prediction (1); Mutagenesis (1); Region (1); Repeat (11)		SUBCELLULAR LOCATION: Cytoplasm {ECO:0000269|PubMed:21266656}. Nucleus {ECO:0000269|PubMed:21266656}.	1-phosphatidylinositol-3-kinase activity; embryo development ending in seed dormancy; negative regulation of autophagy; phosphatidylinositol-3-phosphate biosynthetic process; positive regulation of cell growth; positive regulation of embryonic development; positive regulation of rRNA processing; positive regulation of transcription, DNA-templated; post-embryonic development; protein serine/threon…	1-phosphatidylinositol-3-kinase activity; ATP binding; drug binding; identical protein binding; protein self-association; protein serine/threonine kinase activity; regulatory region DNA binding	cytoplasm; nucleus	GO:0016303; GO:0005524; GO:0005737; GO:0008144; GO:0009793; GO:0042802; GO:0010507; GO:0005634; GO:0036092; GO:0030307; GO:0040019; GO:2000234; GO:0045893; GO:0009791; GO:0043621; GO:0004674; GO:0009303; GO:0000975	DEVELOPMENTAL STAGE: One day after fertilization, expressed in endosperm, embryo, and the chalazal proliferating tissue. At globular stage, no longer expressed in endosperm, but still in embryo up to the heart and torpedo stages. In mature embryo, expressed in the apical and primary root meristems and dividing vascular tissues. During lateral root formation, expressed in the lateral root primordi…		TISSUE SPECIFICITY: Highly expressed in root meristems, shoot apical meristem (SAM) and floral buds. {ECO:0000269|PubMed:11983923, ECO:0000269|PubMed:15270681, ECO:0000269|PubMed:15607746}.	DOMAIN: The kinase domain is required for its function. {ECO:0000269|PubMed:21266656}.	PI3/PI4-kinase family	IPR011989;IPR016024;IPR024585;IPR003152;IPR011009;IPR000403;IPR018936;IPR003151;IPR014009;IPR009076;	ath:AT1G50030;
CcLG06	8263851	T	G	PRILA_dataset;ANN=G	Saxena et al. 2017b	intergenic_region	MODIFIER	intergenic_region	GENE_CDS_CcLG06_8254648_8254853-GENE_CDS_CcLG06_8265971_8266169			n.8263851T>G					-	-	-	-	-	-	-	-	-	-	-	-	-	-	-	-
CcLG06	8886478	A	G	PRILA_dataset;ANN=G	Saxena et al. 2017b	missense_variant	MODERATE	transcript	C.cajan_11861	protein_coding	1/1	c.1063T>C	p.Ser355Pro	1063/1887	1063/1887	355/628	C.cajan_11861	Q8VZG8	Probable LRR receptor-like serine/threonine-protein kinase At4g08850 (EC 2.7.11.1)	At4g08850 T32A17.160	Arabidopsis thaliana (Mouse-ear cress)	Active site (1); Alternative sequence (1); Binding site (1); Chain (1); Domain (1); Erroneous gene model prediction (2); Erroneous initiation (1); Glycosylation (18); Modified residue (2); Nucleotide binding (1); Repeat (24); Sequence conflict (4); Signal peptide (1); Topological domain (2); Transmembrane (1)		SUBCELLULAR LOCATION: Cell membrane {ECO:0000269|PubMed:15308754, ECO:0000269|PubMed:15574830, ECO:0000269|PubMed:16618929, ECO:0000269|PubMed:17644812}; Single-pass type I membrane protein {ECO:0000269|PubMed:15308754, ECO:0000269|PubMed:15574830, ECO:0000269|PubMed:16618929, ECO:0000269|PubMed:17644812}.	protein serine/threonine kinase activity	ATP binding; protein serine/threonine kinase activity	integral component of membrane; membrane; plasma membrane; plasmodesma	GO:0005524; GO:0016021; GO:0016020; GO:0005886; GO:0009506; GO:0004674					Protein kinase superfamily, Ser/Thr protein kinase family	IPR013320;IPR011009;IPR001611;IPR025875;IPR013210;IPR000719;IPR017441;IPR008266;	ath:AT4G08850;
CcLG06	9557171	A	G	PRILA_dataset;ANN=G	Saxena et al. 2017b	intergenic_region	MODIFIER	intergenic_region	GENE_CDS_CcLG06_9550872_9552496-GENE_CDS_CcLG06_9558411_9558878			n.9557171A>G					-	-	-	-	-	-	-	-	-	-	-	-	-	-	-	-
CcLG06	11054951	A	G	PRILA_dataset;ANN=G	Saxena et al. 2017b	synonymous_variant	LOW	transcript	C.cajan_12094	protein_coding	1/3	c.1629A>G	p.Leu543Leu	1629/2583	1629/2583	543/860	C.cajan_12094	Q9LRA7	Probable alpha,alpha-trehalose-phosphate synthase [UDP-forming] 9 (EC 2.4.1.15) (Trehalose-6-phosphate synthase 9) (AtTPS9)	TPS9 At1g23870 T23E23.3	Arabidopsis thaliana (Mouse-ear cress)	Chain (1); Modified residue (2); Region (1)			transferase activity, transferring glycosyl groups; trehalose biosynthetic process	transferase activity, transferring glycosyl groups		GO:0016757; GO:0005992					Glycosyltransferase 20 family; Trehalose phosphatase family	IPR001830;IPR023214;IPR006379;IPR003337;	ath:AT1G23870;
CcLG06	12322235	T	G	PRILA_dataset;ANN=G	Saxena et al. 2017b	missense_variant	MODERATE	transcript	C.cajan_12202	protein_coding	4/17	c.619T>G	p.Ser207Ala	619/2172	619/2172	207/723	C.cajan_12202	Q8RY46	ABC transporter B family member 26, chloroplastic (ABC transporter ABCB.26) (AtABCB26) (Antigen peptide transporter-like 1) (Transporter associated with antigen processing-like protein 1) (AtTAP1)	ABCB26 TAP1 At1g70610 F24J13.18 F5A18.21	Arabidopsis thaliana (Mouse-ear cress)	Chain (1); Domain (2); Erroneous gene model prediction (2); Nucleotide binding (1); Transit peptide (1); Transmembrane (3)		SUBCELLULAR LOCATION: Plastid, chloroplast membrane {ECO:0000269|PubMed:18431481}; Multi-pass membrane protein {ECO:0000255|PROSITE-ProRule:PRU00441, ECO:0000269|PubMed:18431481}.	ATPase activity, coupled to transmembrane movement of substances; transporter activity	ATPase activity, coupled to transmembrane movement of substances; ATP binding; transporter activity	chloroplast; chloroplast envelope; integral component of membrane	GO:0005524; GO:0042626; GO:0009507; GO:0009941; GO:0016021; GO:0005215					ABC transporter superfamily, ABCB family, Multidrug resistance exporter (TC 3.A.1.201) subfamily	IPR003593;IPR011527;IPR003439;IPR017871;IPR001140;IPR027417;	ath:AT1G70610;
CcLG06	12750333	A	G	PRILA_dataset;ANN=G	Saxena et al. 2017b	intergenic_region	MODIFIER	intergenic_region	GENE_CDS_CcLG06_12746345_12746496-GENE_CDS_CcLG06_12755130_12756080			n.12750333A>G					-	-	-	-	-	-	-	-	-	-	-	-	-	-	-	-
CcLG06	14202470	C	G	PRILA_dataset;ANN=G	Saxena et al. 2017b	missense_variant	MODERATE	transcript	C.cajan_12354	protein_coding	2/2	c.2272G>C	p.Val758Leu	2272/2487	2272/2487	758/828	C.cajan_12354	Q7XA39	Putative disease resistance protein RGA4 (RGA4-blb)	RGA4 177O13.34 CB3A14.8	Solanum bulbocastanum (Wild potato)	Chain (1); Domain (1); Natural variant (5); Nucleotide binding (1); Repeat (14); Sequence conflict (1)			defense response	ADP binding; ATP binding		GO:0043531; GO:0005524; GO:0006952		INDUCTION: Constitutively expressed.			Disease resistance NB-LRR family	IPR001611;IPR003591;IPR002182;IPR027417;
CcLG06	14235614	C	G	PRILA_dataset;ANN=G	Saxena et al. 2017b	missense_variant	MODERATE	transcript	C.cajan_12357	protein_coding	1/2	c.187C>G	p.Arg63Gly	187/912	187/912	63/303	C.cajan_12357	Q9C7A2	Ankyrin repeat-containing protein At3g12360	At3g12360 MQC3.17 T2E22.31	Arabidopsis thaliana (Mouse-ear cress)	Chain (1); Erroneous gene model prediction (1); Erroneous initiation (1); Repeat (7); Sequence conflict (1); Transmembrane (4)		SUBCELLULAR LOCATION: Membrane {ECO:0000305}; Multi-pass membrane protein {ECO:0000305}.	cellular protein localization; response to salt stress		integral component of membrane; nucleus; plasma membrane	GO:0034613; GO:0016021; GO:0005634; GO:0005886; GO:0009651						IPR002110;IPR020683;IPR027001;IPR026961;	ath:AT3G12360;
CcLG06	14282186	A	G	PRILA_dataset;ANN=G	Saxena et al. 2017b	intergenic_region	MODIFIER	intergenic_region	GENE_CDS_CcLG06_14275308_14275873-GENE_CDS_CcLG06_14293651_14293848			n.14282186A>G					-	-	-	-	-	-	-	-	-	-	-	-	-	-	-	-
CcLG06	14282225	A	G	PRILA_dataset;ANN=G	Saxena et al. 2017b	intergenic_region	MODIFIER	intergenic_region	GENE_CDS_CcLG06_14275308_14275873-GENE_CDS_CcLG06_14293651_14293848			n.14282225A>G					-	-	-	-	-	-	-	-	-	-	-	-	-	-	-	-
CcLG06	14377983	A	G	PRILA_dataset;ANN=G	Saxena et al. 2017b	synonymous_variant	LOW	transcript	C.cajan_12366	protein_coding	8/8	c.2205T>C	p.Ile735Ile	2205/2313	2205/2313	735/770	C.cajan_12366	I1J4N4	Uncharacterized protein		Glycine max (Soybean) (Glycine hispida)													IPR002110;IPR020683;IPR027001;IPR025314;IPR026961;	gmx:100808539;
CcLG06	14388879	C	G	PRILA_dataset;ANN=G	Saxena et al. 2017b	intron_variant	MODIFIER	transcript	C.cajan_12366	protein_coding	1/7	c.367+164G>C					C.cajan_12366	I1J4N4	Uncharacterized protein		Glycine max (Soybean) (Glycine hispida)													IPR002110;IPR020683;IPR027001;IPR025314;IPR026961;	gmx:100808539;
CcLG06	18196984	A	G	PRILA_dataset;ANN=G	Saxena et al. 2017b	intron_variant	MODIFIER	transcript	C.cajan_12764	protein_coding	5/14	c.961+1182A>G					C.cajan_12764	O81360	Zeaxanthin epoxidase, chloroplastic (EC 1.14.13.90) (PA-ZE)		Prunus armeniaca (Apricot) (Armeniaca vulgaris)	Chain (1); Domain (1); Nucleotide binding (2); Transit peptide (1)	PATHWAY: Plant hormone biosynthesis; abscisate biosynthesis.	SUBCELLULAR LOCATION: Plastid, chloroplast {ECO:0000250}.	abscisic acid biosynthetic process; antheraxanthin epoxidase activity; zeaxanthin epoxidase [overall] activity; zeaxanthin epoxidase activity	antheraxanthin epoxidase activity; zeaxanthin epoxidase [overall] activity; zeaxanthin epoxidase activity	chloroplast; membrane	GO:0009688; GO:0052663; GO:0009507; GO:0016020; GO:0009540; GO:0052662						IPR000253;IPR002938;IPR003042;IPR008984;IPR017079;
CcLG06	18245488	A	G	PRILA_dataset;ANN=G	Saxena et al. 2017b	intergenic_region	MODIFIER	intergenic_region	GENE_CDS_CcLG06_18233022_18233046-GENE_CDS_CcLG06_18245577_18245979			n.18245488A>G					-	-	-	-	-	-	-	-	-	-	-	-	-	-	-	-
CcLG06	18295384	C	G	PRILA_dataset;ANN=G	Saxena et al. 2017b	intron_variant	MODIFIER	transcript	C.cajan_12773	protein_coding	3/3	c.500+24G>C					C.cajan_12773	Q94CL9	Cyclin-dependent kinase inhibitor 7 (Inhibitor/interactor of CDK protein 5) (KIP-related protein 7)	KRP7 ICK5 At1g49620 F14J22.14	Arabidopsis thaliana (Mouse-ear cress)	Chain (1); Sequence conflict (1)		SUBCELLULAR LOCATION: Nucleus, nucleoplasm {ECO:0000269|PubMed:17253089, ECO:0000269|PubMed:18948957}. Note=Homogeneously distributed. Accumulates strongly in vegetative cell nuclei immediately after asymmetric division and disappears later.	cell cycle arrest; cyclin-dependent protein serine/threonine kinase inhibitor activity; negative regulation of cyclin-dependent protein serine/threonine kinase activity	cyclin-dependent protein serine/threonine kinase inhibitor activity	male germ cell nucleus	GO:0007050; GO:0004861; GO:0001673; GO:0045736	DEVELOPMENTAL STAGE: Present in uninucleate microspore and bicellular pollen. {ECO:0000269|PubMed:18948957}.		TISSUE SPECIFICITY: Expressed in flowers, in developing pollen, and at lower levels in roots and leaves. {ECO:0000269|PubMed:11449057, ECO:0000269|PubMed:18948957}.		CDI family, ICK/KRP subfamily	IPR003175;IPR016701;	ath:AT1G49620;
CcLG06	18322873	A	G	PRILA_dataset;ANN=G	Saxena et al. 2017b	intron_variant	MODIFIER	transcript	C.cajan_12774	protein_coding	6/9	c.694-1170A>G					C.cajan_12774	Q9FV50	Methionine aminopeptidase 1D, chloroplastic/mitochondrial (MAP 1D) (MetAP 1D) (EC 3.4.11.18) (Peptidase M 1D)	MAP1D At4g37040 C7A10.320	Arabidopsis thaliana (Mouse-ear cress)	Binding site (2); Chain (1); Erroneous gene model prediction (2); Initiator methionine (1); Metal binding (7); Modified residue (1); Transit peptide (1)		SUBCELLULAR LOCATION: Plastid, chloroplast {ECO:0000255|HAMAP-Rule:MF_03174, ECO:0000269|PubMed:11060042}. Mitochondrion {ECO:0000255|HAMAP-Rule:MF_03174, ECO:0000269|PubMed:11060042}.	metalloaminopeptidase activity; N-terminal protein amino acid modification; protein initiator methionine removal; response to abscisic acid	metal ion binding; metalloaminopeptidase activity	chloroplast; mitochondrion	GO:0031365; GO:0009507; GO:0046872; GO:0070006; GO:0005739; GO:0070084; GO:0009737			TISSUE SPECIFICITY: Ubiquitous. Preferentially expressed in green tissues. {ECO:0000269|PubMed:11060042}.		Peptidase M24A family, Methionine aminopeptidase type 1 subfamily	IPR001714;IPR000994;IPR002467;	ath:AT4G37040;
CcLG06	20110060	C	G	PRILA_dataset;ANN=G	Saxena et al. 2017b	intergenic_region	MODIFIER	intergenic_region	GENE_CDS_CcLG06_20108835_20109350-GENE_CDS_CcLG06_20112096_20112302			n.20110060C>G					-	-	-	-	-	-	-	-	-	-	-	-	-	-	-	-
CcLG06	21250493	A	G	PRILA_dataset;ANN=G	Saxena et al. 2017b	synonymous_variant	LOW	transcript	C.cajan_13072	protein_coding	1/7	c.12A>G	p.Glu4Glu	12/2553	12/2553	4/850	C.cajan_13072	Q9P2J5	Leucine--tRNA ligase, cytoplasmic (EC 6.1.1.4) (Leucyl-tRNA synthetase) (LeuRS)	LARS KIAA1352	Homo sapiens (Human)	Alternative sequence (2); Beta strand (16); Binding site (1); Chain (1); Erroneous initiation (1); Helix (10); Modified residue (2); Motif (2); Natural variant (3); Region (1); Sequence conflict (3); Turn (5)		SUBCELLULAR LOCATION: Cytoplasm {ECO:0000250}.	aminoacyl-tRNA editing activity; gene expression; leucine-tRNA ligase activity; leucyl-tRNA aminoacylation; tRNA aminoacylation for protein translation	aminoacyl-tRNA editing activity; ATP binding; leucine-tRNA ligase activity	cytoplasm; cytosol; nucleus	GO:0005524; GO:0002161; GO:0005737; GO:0005829; GO:0010467; GO:0004823; GO:0006429; GO:0005634; GO:0006418					Class-I aminoacyl-tRNA synthetase family	IPR001412;IPR002300;IPR004493;IPR014729;IPR009080;IPR013155;IPR009008;	hsa:51520;
CcLG06	21912571	A	G	PRILA_dataset;ANN=G	Saxena et al. 2017b	synonymous_variant	LOW	transcript	C.cajan_13145	protein_coding	2/6	c.954A>G	p.Pro318Pro	954/4155	954/4155	318/1384	C.cajan_13145	O64495	Subtilisin-like protease SDD1 (EC 3.4.21.-) (Cucumisin-like serine protease SDD1) (Protein STOMATAL DENSITY AND DISTRIBUTION 1)	SDD1 At1g04110 F20D22.12	Arabidopsis thaliana (Mouse-ear cress)	Active site (3); Chain (1); Domain (2); Glycosylation (3); Signal peptide (1)		SUBCELLULAR LOCATION: Secreted, extracellular space, apoplast {ECO:0000305}. Cell membrane {ECO:0000305}; Peripheral membrane protein {ECO:0000305}.	metabolic process; regulation of cell proliferation; serine-type endopeptidase activity; stomatal complex morphogenesis	serine-type endopeptidase activity	apoplast; cell wall; external side of plasma membrane	GO:0048046; GO:0005618; GO:0009897; GO:0008152; GO:0042127; GO:0004252; GO:0010103		INDUCTION: Negatively feedback controlled by components of an SDD1-dependent signaling pathway. Repressed by GTL1. {ECO:0000269|PubMed:12119372, ECO:0000269|PubMed:21169508}.	TISSUE SPECIFICITY: Mostly expressed in leaves and cotyledons (especially in epidermal cells), and, to a lower extent, in floral buds, stems, and siliques. Strongly expressed in stomatal precursor cells (meristemoids and guard mother cells). {ECO:0000269|PubMed:10809670, ECO:0000269|PubMed:12119372}.		Peptidase S8 family	IPR010259;IPR000209;IPR023828;IPR015500;IPR003137;	ath:AT1G04110;
CcLG06	22036418	A	G	PRILA_dataset;ANN=G	Saxena et al. 2017b	synonymous_variant	LOW	transcript	C.cajan_13161	protein_coding	4/12	c.354T>C	p.Tyr118Tyr	354/1404	354/1404	118/467	C.cajan_13161	P54873	Hydroxymethylglutaryl-CoA synthase (HMG-CoA synthase) (EC 2.3.3.10) (3-hydroxy-3-methylglutaryl coenzyme A synthase) (Protein EMBRYO DEFECTIVE 2778) (Protein FLAKY POLLEN 1)	HMGS EMB2778 FKP1 MVA1 At4g11820 T26M18.30	Arabidopsis thaliana (Mouse-ear cress)	Active site (3); Alternative sequence (1); Chain (1); Sequence conflict (2)	PATHWAY: Metabolic intermediate biosynthesis; (R)-mevalonate biosynthesis; (R)-mevalonate from acetyl-CoA: step 2/3.		hydroxymethylglutaryl-CoA synthase activity; isopentenyl diphosphate biosynthetic process, mevalonate pathway; sterol biosynthetic process	hydroxymethylglutaryl-CoA synthase activity	cytosol; plasmodesma	GO:0005829; GO:0004421; GO:0019287; GO:0009506; GO:0016126			TISSUE SPECIFICITY: Highly expressed in flower buds, pollen grains and anthers in the tapetal cells, at an intermediate levels in roots and weakly in leaves. {ECO:0000269|PubMed:20484369}.		HMG-CoA synthase family	IPR000590;IPR013746;IPR013528;IPR010122;IPR016039;IPR016038;	ath:AT4G11820;
CcLG06	22440040	C	G	PRILA_dataset;ANN=G	Saxena et al. 2017b	intergenic_region	MODIFIER	intergenic_region	GENE_CDS_CcLG06_22426668_22427024-GENE_CDS_CcLG06_22441530_22441742			n.22440040C>G					-	-	-	-	-	-	-	-	-	-	-	-	-	-	-	-
CcLG06	8839736	C	T	PRILA_dataset;ANN=T	Saxena et al. 2017b	intergenic_region	MODIFIER	intergenic_region	GENE_CDS_CcLG06_8836591_8836719-GENE_CDS_CcLG06_8855306_8855377			n.8839736C>T					-	-	-	-	-	-	-	-	-	-	-	-	-	-	-	-
CcLG06	9194005	C	T	PRILA_dataset;ANN=T	Saxena et al. 2017b	intergenic_region	MODIFIER	intergenic_region	GENE_CDS_CcLG06_9136804_9137716-GENE_CDS_CcLG06_9224310_9224939			n.9194005C>T					-	-	-	-	-	-	-	-	-	-	-	-	-	-	-	-
CcLG06	11140261	A	T	PRILA_dataset;ANN=T	Saxena et al. 2017b	missense_variant	MODERATE	transcript	C.cajan_12103	protein_coding	16/19	c.1889A>T	p.Glu630Val	1889/2154	1889/2154	630/717	C.cajan_12103	O04630	Threonine--tRNA ligase, mitochondrial (EC 6.1.1.3) (Threonyl-tRNA synthetase) (ThrRS)	THRRS At5g26830 F2P16.7	Arabidopsis thaliana (Mouse-ear cress)	Alternative sequence (1); Chain (1); Erroneous gene model prediction (1); Sequence conflict (3); Transit peptide (1)		SUBCELLULAR LOCATION: Mitochondrion. Cytoplasm.	threonine-tRNA ligase activity; threonyl-tRNA aminoacylation	ATP binding; threonine-tRNA ligase activity	cell wall; chloroplast; cytosol; membrane; mitochondrion; plasma membrane	GO:0005524; GO:0005618; GO:0009507; GO:0005829; GO:0016020; GO:0005739; GO:0005886; GO:0004829; GO:0006435					Class-II aminoacyl-tRNA synthetase family	IPR002314;IPR006195;IPR004154;IPR012675;IPR004095;IPR012676;IPR002320;IPR018163;IPR012947;	ath:AT5G26830;
CcLG06	14202454	C	T	PRILA_dataset;ANN=T	Saxena et al. 2017b	missense_variant	MODERATE	transcript	C.cajan_12354	protein_coding	2/2	c.2288G>A	p.Gly763Glu	2288/2487	2288/2487	763/828	C.cajan_12354	Q7XA39	Putative disease resistance protein RGA4 (RGA4-blb)	RGA4 177O13.34 CB3A14.8	Solanum bulbocastanum (Wild potato)	Chain (1); Domain (1); Natural variant (5); Nucleotide binding (1); Repeat (14); Sequence conflict (1)			defense response	ADP binding; ATP binding		GO:0043531; GO:0005524; GO:0006952		INDUCTION: Constitutively expressed.			Disease resistance NB-LRR family	IPR001611;IPR003591;IPR002182;IPR027417;
CcLG06	14282279	G	T	PRILA_dataset;ANN=T	Saxena et al. 2017b	intergenic_region	MODIFIER	intergenic_region	GENE_CDS_CcLG06_14275308_14275873-GENE_CDS_CcLG06_14293651_14293848			n.14282279G>T					-	-	-	-	-	-	-	-	-	-	-	-	-	-	-	-
CcLG06	14316872	C	T	PRILA_dataset;ANN=T	Saxena et al. 2017b	missense_variant	MODERATE	transcript	C.cajan_12364	protein_coding	2/3	c.686G>A	p.Arg229His	686/1380	686/1380	229/459	C.cajan_12364	K7K176	Uncharacterized protein		Glycine max (Soybean) (Glycine hispida)													IPR002110;IPR020683;IPR027001;IPR026961;IPR029472;	gmx:100811748;
CcLG06	14335733	C	T	PRILA_dataset;ANN=T	Saxena et al. 2017b	intergenic_region	MODIFIER	intergenic_region	GENE_CDS_CcLG06_14315425_14316006-GENE_CDS_CcLG06_14346491_14347013			n.14335733C>T					-	-	-	-	-	-	-	-	-	-	-	-	-	-	-	-
CcLG06	14335778	C	T	PRILA_dataset;ANN=T	Saxena et al. 2017b	intergenic_region	MODIFIER	intergenic_region	GENE_CDS_CcLG06_14315425_14316006-GENE_CDS_CcLG06_14346491_14347013			n.14335778C>T					-	-	-	-	-	-	-	-	-	-	-	-	-	-	-	-
CcLG06	14335882	G	T	PRILA_dataset;ANN=T	Saxena et al. 2017b	intergenic_region	MODIFIER	intergenic_region	GENE_CDS_CcLG06_14315425_14316006-GENE_CDS_CcLG06_14346491_14347013			n.14335882G>T					-	-	-	-	-	-	-	-	-	-	-	-	-	-	-	-
CcLG06	14385203	C	T	PRILA_dataset;ANN=T	Saxena et al. 2017b	synonymous_variant	LOW	transcript	C.cajan_12366	protein_coding	2/8	c.876G>A	p.Thr292Thr	876/2313	876/2313	292/770	C.cajan_12366	I1J4N4	Uncharacterized protein		Glycine max (Soybean) (Glycine hispida)													IPR002110;IPR020683;IPR027001;IPR025314;IPR026961;	gmx:100808539;
CcLG06	14548839	C	T	PRILA_dataset;ANN=T	Saxena et al. 2017b	intergenic_region	MODIFIER	intergenic_region	GENE_CDS_CcLG06_14547870_14548583-GENE_CDS_CcLG06_14549933_14550904			n.14548839C>T					-	-	-	-	-	-	-	-	-	-	-	-	-	-	-	-
CcLG06	14644251	G	T	PRILA_dataset;ANN=T	Saxena et al. 2017b	splice_region_variant&intron_variant	LOW	transcript	C.cajan_12389	protein_coding	7/8	c.728-7G>T					C.cajan_12389	I1J818	Uncharacterized protein		Glycine max (Soybean) (Glycine hispida)													IPR018962;	gmx:100805878;
CcLG06	17139146	C	T	PRILA_dataset;ANN=T	Saxena et al. 2017b	synonymous_variant	LOW	transcript	C.cajan_12648	protein_coding	1/1	c.579G>A	p.Glu193Glu	579/1152	579/1152	193/383	C.cajan_12648	Q9SZL5	Pentatricopeptide repeat-containing protein At4g38150	At4g38150 F20D10.270	Arabidopsis thaliana (Mouse-ear cress)	Chain (1); Repeat (4); Sequence conflict (2)											PPR family, P subfamily	IPR002885;	ath:AT4G38150;
CcLG06	18660327	C	T	PRILA_dataset;ANN=T	Saxena et al. 2017b	intergenic_region	MODIFIER	intergenic_region	GENE_CDS_CcLG06_18649524_18649885-GENE_CDS_CcLG06_18660564_18661759			n.18660327C>T					-	-	-	-	-	-	-	-	-	-	-	-	-	-	-	-
CcLG06	19023014	C	T	PRILA_dataset;ANN=T	Saxena et al. 2017b	missense_variant	MODERATE	transcript	C.cajan_12840	protein_coding	2/5	c.328G>A	p.Glu110Lys	328/903	328/903	110/300	C.cajan_12840	Q9FJZ9	Peroxidase 72 (Atperox P72) (EC 1.11.1.7) (ATP6a) (PRXR8)	PER72 P72 At5g66390 K1F13.4 K1L20.16	Arabidopsis thaliana (Mouse-ear cress)	Active site (1); Binding site (1); Chain (1); Disulfide bond (4); Glycosylation (2); Metal binding (10); Sequence conflict (4); Signal peptide (1); Site (1)		SUBCELLULAR LOCATION: Secreted {ECO:0000255|PROSITE-ProRule:PRU00297}.	hydrogen peroxide catabolic process; lignin biosynthetic process; peroxidase activity	heme binding; metal ion binding; peroxidase activity	extracellular region	GO:0005576; GO:0020037; GO:0042744; GO:0009809; GO:0046872; GO:0004601		INDUCTION: Up-regulated transiently by a cold treatment. {ECO:0000269|PubMed:12172015}.	TISSUE SPECIFICITY: Slightly expressed in roots. {ECO:0000269|Ref.7}.		Peroxidase family, Classical plant (class III) peroxidase subfamily	IPR010255;IPR002016;IPR000823;IPR019793;	ath:AT5G66390;
CcLG06	21359392	C	T	PRILA_dataset;ANN=T	Saxena et al. 2017b	intron_variant	MODIFIER	transcript	C.cajan_13083	protein_coding	14/14	c.3618-155C>T					C.cajan_13083	Q6BCB4	Protein transport protein Sec16B (Regucalcin gene promoter region-related protein p117) (RGPR-p117) (SEC16 homolog B)	SEC16B RGPR	Oryctolagus cuniculus (Rabbit)	Chain (1); Compositional bias (3); Modified residue (3)		SUBCELLULAR LOCATION: Endoplasmic reticulum membrane {ECO:0000250}; Peripheral membrane protein {ECO:0000250}. Golgi apparatus membrane {ECO:0000250}; Peripheral membrane protein {ECO:0000250}.	COPII vesicle coating; protein transport		endoplasmic reticulum; Golgi membrane	GO:0048208; GO:0000139; GO:0005783; GO:0015031			TISSUE SPECIFICITY: Liver. {ECO:0000269|PubMed:12244571}.		SEC16 family	IPR024880;IPR024340;
CcLG06	21530333	C	T	PRILA_dataset;ANN=T	Saxena et al. 2017b	intron_variant	MODIFIER	transcript	C.cajan_13103	protein_coding	1/9	c.432+531G>A					C.cajan_13103	Q940Y1	Oxysterol-binding protein-related protein 2A (OSBP-related protein 2A)	ORP2A At4g22540 F7K2.120	Arabidopsis thaliana (Mouse-ear cress)	Alternative sequence (1); Chain (1); Coiled coil (1); Domain (1); Erroneous gene model prediction (2)			lipid transport	lipid binding		GO:0008289; GO:0006869			TISSUE SPECIFICITY: Expressed in roots, leaves, stems and flowers. {ECO:0000269|PubMed:16897474}.		OSBP family	IPR000648;IPR001849;IPR011993;	ath:AT4G22540;
CcLG06	22082620	G	T	PRILA_dataset;ANN=T	Saxena et al. 2017b	intergenic_region	MODIFIER	intergenic_region	GENE_CDS_CcLG06_22080143_22080369-GENE_CDS_CcLG06_22113914_22114889			n.22082620G>T					-	-	-	-	-	-	-	-	-	-	-	-	-	-	-	-
CcLG06	22100189	C	T	PRILA_dataset;ANN=T	Saxena et al. 2017b	intergenic_region	MODIFIER	intergenic_region	GENE_CDS_CcLG06_22080143_22080369-GENE_CDS_CcLG06_22113914_22114889			n.22100189C>T					-	-	-	-	-	-	-	-	-	-	-	-	-	-	-	-
CcLG06	22144459	C	T	PRILA_dataset;ANN=T	Saxena et al. 2017b	intergenic_region	MODIFIER	intergenic_region	GENE_CDS_CcLG06_22142792_22143328-GENE_CDS_CcLG06_22151471_22151855			n.22144459C>T					-	-	-	-	-	-	-	-	-	-	-	-	-	-	-	-
CcLG06	22155444	G	T	PRILA_dataset;ANN=T	Saxena et al. 2017b	intron_variant	MODIFIER	transcript	C.cajan_13171	protein_coding	1/1	c.178-47C>A					C.cajan_13171	C6TK25	Putative uncharacterized protein		Glycine max (Soybean) (Glycine hispida)
CcLG06	22373087	C	T	PRILA_dataset;ANN=T	Saxena et al. 2017b	intergenic_region	MODIFIER	intergenic_region	GENE_CDS_CcLG06_22369619_22369714-GENE_CDS_CcLG06_22391621_22391817			n.22373087C>T					-	-	-	-	-	-	-	-	-	-	-	-	-	-	-	-
CcLG06	22831910	A	T	PRILA_dataset;ANN=T	Saxena et al. 2017b	missense_variant	MODERATE	transcript	C.cajan_13236	protein_coding	1/2	c.193A>T	p.Thr65Ser	193/690	193/690	65/229	C.cajan_13236	Q9CAK8	2-C-methyl-D-erythritol 2,4-cyclodiphosphate synthase, chloroplastic (MECDP-synthase) (MECPS) (MECS) (EC 4.6.1.12)	ISPF MCS MDS At1g63970 F22C12.26 T12P18.1	Arabidopsis thaliana (Mouse-ear cress)	Alternative sequence (1); Beta strand (7); Binding site (1); Chain (1); Erroneous gene model prediction (1); Helix (7); Metal binding (3); Region (7); Sequence conflict (5); Site (2); Transit peptide (1)	PATHWAY: Isoprenoid biosynthesis; isopentenyl diphosphate biosynthesis via DXP pathway; isopentenyl diphosphate from 1-deoxy-D-xylulose 5-phosphate: step 4/6.	SUBCELLULAR LOCATION: Plastid, chloroplast stroma {ECO:0000305|PubMed:18236010}.	2-C-methyl-D-erythritol 2,4-cyclodiphosphate synthase activity; carotenoid biosynthetic process; chlorophyll biosynthetic process; isopentenyl diphosphate biosynthetic process, methylerythritol 4-phosphate pathway	2-C-methyl-D-erythritol 2,4-cyclodiphosphate synthase activity; metal ion binding	chloroplast; chloroplast stroma	GO:0008685; GO:0016117; GO:0015995; GO:0009507; GO:0009570; GO:0019288; GO:0046872		INDUCTION: Circadian-regulated with a peak in the late period of dark phase and early period of the light phase. {ECO:0000269|PubMed:15863698}.			IspF family	IPR003526;IPR020555;	ath:AT1G63970;
CcLG06	7656506	C	A	PRILC_dataset;ANN=A	Saxena et al. 2017a	intergenic_region	MODIFIER	intergenic_region	GENE_CDS_CcLG06_7654204_7655163-GENE_CDS_CcLG06_7656730_7656873			n.7656506C>A					-	-	-	-	-	-	-	-	-	-	-	-	-	-	-	-
CcLG06	10975232	G	A	PRILC_dataset;ANN=A	Saxena et al. 2017a	synonymous_variant	LOW	transcript	C.cajan_12087	protein_coding	9/9	c.945G>A	p.Pro315Pro	945/984	945/984	315/327	C.cajan_12087	Q9ZTR1	Spermidine synthase 1 (SPDSY 1) (EC 2.5.1.16) (Putrescine aminopropyltransferase 1)	SPDSYN1	Pisum sativum (Garden pea)	Active site (1); Binding site (7); Chain (1); Domain (1); Region (2)	PATHWAY: Amine and polyamine biosynthesis; spermidine biosynthesis; spermidine from putrescine: step 1/1.		spermidine biosynthetic process; spermidine synthase activity	spermidine synthase activity		GO:0008295; GO:0004766					Spermidine/spermine synthase family	IPR029063;IPR001045;
CcLG06	14407142	G	A	PRILC_dataset;ANN=A	Saxena et al. 2017a	synonymous_variant	LOW	transcript	C.cajan_12368	protein_coding	1/1	c.2646G>A	p.Glu882Glu	2646/3081	2646/3081	882/1026	C.cajan_12368	Q7XA39	Putative disease resistance protein RGA4 (RGA4-blb)	RGA4 177O13.34 CB3A14.8	Solanum bulbocastanum (Wild potato)	Chain (1); Domain (1); Natural variant (5); Nucleotide binding (1); Repeat (14); Sequence conflict (1)			defense response	ADP binding; ATP binding		GO:0043531; GO:0005524; GO:0006952		INDUCTION: Constitutively expressed.			Disease resistance NB-LRR family	IPR001611;IPR003591;IPR002182;IPR027417;
CcLG06	14661623	T	A	PRILC_dataset;ANN=A	Saxena et al. 2017a	intron_variant	MODIFIER	transcript	C.cajan_12391	protein_coding	2/21	c.148-540A>T					C.cajan_12391	K7K3X5	Uncharacterized protein		Glycine max (Soybean) (Glycine hispida)					lipid binding		GO:0008289						IPR009769;IPR001849;IPR011993;IPR023393;IPR002913;	gmx:100806401;
CcLG06	15270515	C	A	PRILC_dataset;ANN=A	Saxena et al. 2017a	missense_variant	MODERATE	transcript	C.cajan_12452	protein_coding	3/5	c.742G>T	p.Ala248Ser	742/1608	742/1608	248/535	C.cajan_12452	Q9SX98	Lysine histidine transporter-like 8 (Amino acid transporter-like protein 1)	AATL1 At1g47670 F16N3.4	Arabidopsis thaliana (Mouse-ear cress)	Chain (1); Sequence conflict (1); Topological domain (11); Transmembrane (11)		SUBCELLULAR LOCATION: Cell membrane {ECO:0000269|PubMed:15308754}; Multi-pass membrane protein {ECO:0000269|PubMed:15308754}.	amino acid transport		integral component of membrane; plasma membrane	GO:0006865; GO:0016021; GO:0005886					Amino acid/polyamine transporter 2 family, Amino acid/auxin permease (AAAP) (TC 2.A.18.2) subfamily	IPR013057;	ath:AT1G47670;
CcLG06	16792731	T	A	PRILC_dataset;ANN=A	Saxena et al. 2017a	intergenic_region	MODIFIER	intergenic_region	GENE_CDS_CcLG06_16771638_16772087-GENE_CDS_CcLG06_16792987_16793601			n.16792731T>A					-	-	-	-	-	-	-	-	-	-	-	-	-	-	-	-
CcLG06	18020196	G	A	PRILC_dataset;ANN=A	Saxena et al. 2017a	missense_variant	MODERATE	transcript	C.cajan_12743	protein_coding	8/11	c.1502G>A	p.Arg501Lys	1502/2334	1502/2334	501/777	C.cajan_12743	Q9SLN1	Filament-like plant protein 7 (AtFPP7)	FPP7 At2g23360 F26B6.1	Arabidopsis thaliana (Mouse-ear cress)	Chain (1); Coiled coil (3); Erroneous initiation (1)											FPP family	IPR008587;	ath:AT2G23360;
CcLG06	18020630	G	A	PRILC_dataset;ANN=A	Saxena et al. 2017a	missense_variant	MODERATE	transcript	C.cajan_12743	protein_coding	9/11	c.1720G>A	p.Val574Ile	1720/2334	1720/2334	574/777	C.cajan_12743	Q9SLN1	Filament-like plant protein 7 (AtFPP7)	FPP7 At2g23360 F26B6.1	Arabidopsis thaliana (Mouse-ear cress)	Chain (1); Coiled coil (3); Erroneous initiation (1)											FPP family	IPR008587;	ath:AT2G23360;
CcLG06	21690247	C	A	PRILC_dataset;ANN=A	Saxena et al. 2017a	missense_variant	MODERATE	transcript	C.cajan_13120	protein_coding	2/2	c.425C>A	p.Pro142His	425/801	425/801	142/266	C.cajan_13120	Q50EX6	Protein ODORANT1 (MYB-like protein ODO1)	ODO1	Petunia hybrida (Petunia)	Chain (1); Compositional bias (2); DNA binding (2); Domain (2)		SUBCELLULAR LOCATION: Nucleus {ECO:0000305}.	regulation of transcription, DNA-templated; transcription, DNA-templated	chromatin binding; DNA binding	nucleus	GO:0003677; GO:0003682; GO:0005634; GO:0006355; GO:0006351	DEVELOPMENTAL STAGE: Expressed in mature flowers and decreases upon pollination. {ECO:0000269|PubMed:15805488}.	INDUCTION: Increases before the onset of volatile emission at the end of the light period, peaks at night and decreases when volatile emission declines early morning.	TISSUE SPECIFICITY: Restricted to the petals, with the highest expression in the limb. {ECO:0000269|PubMed:15805488}.			IPR009057;IPR017930;IPR001005;
CcLG06	21775200	T	A	PRILC_dataset;ANN=A	Saxena et al. 2017a	missense_variant	MODERATE	transcript	C.cajan_13130	protein_coding	1/2	c.166T>A	p.Leu56Met	166/357	166/357	56/118	C.cajan_13130	Q56XJ7	Uncharacterized protein At4g22758	At4g22758 T12H17.150	Arabidopsis thaliana (Mouse-ear cress)	Chain (1); Compositional bias (1); Erroneous gene model prediction (2)													ath:AT4G22758;
CcLG06	6237148	T	C	PRILC_dataset;ANN=C	Saxena et al. 2017a	intergenic_region	MODIFIER	intergenic_region	GENE_CDS_CcLG06_6230844_6230950-GENE_CDS_CcLG06_6238683_6239933			n.6237148T>C					-	-	-	-	-	-	-	-	-	-	-	-	-	-	-	-
CcLG06	10704414	G	C	PRILC_dataset;ANN=C	Saxena et al. 2017a	missense_variant	MODERATE	transcript	C.cajan_12065	protein_coding	1/8	c.278C>G	p.Thr93Ser	278/975	278/975	93/324	C.cajan_12065	I1J576	Uncharacterized protein		Glycine max (Soybean) (Glycine hispida)														gmx:100820116;
CcLG06	14201892	T	C	PRILC_dataset;ANN=C	Saxena et al. 2017a	intergenic_region	MODIFIER	intergenic_region	GENE_CDS_CcLG06_14165591_14165659-GENE_CDS_CcLG06_14202255_14202731			n.14201892T>C					-	-	-	-	-	-	-	-	-	-	-	-	-	-	-	-
CcLG06	14223673	T	C	PRILC_dataset;ANN=C	Saxena et al. 2017a	intergenic_region	MODIFIER	intergenic_region	GENE_CDS_CcLG06_14207120_14207441-GENE_CDS_CcLG06_14229835_14230101			n.14223673T>C					-	-	-	-	-	-	-	-	-	-	-	-	-	-	-	-
CcLG06	14632483	T	C	PRILC_dataset;ANN=C	Saxena et al. 2017a	missense_variant	MODERATE	transcript	C.cajan_12388	protein_coding	3/3	c.251A>G	p.Lys84Arg	251/414	251/414	84/137	C.cajan_12388	NA
CcLG06	15338625	T	C	PRILC_dataset;ANN=C	Saxena et al. 2017a	synonymous_variant	LOW	transcript	C.cajan_12456	protein_coding	3/3	c.1251T>C	p.Thr417Thr	1251/1563	1251/1563	417/520	C.cajan_12456	P20825	Retrovirus-related Pol polyprotein from transposon 297 [Includes: Protease (EC 3.4.23.-); Reverse transcriptase (EC 2.7.7.49); Endonuclease]	pol	Drosophila melanogaster (Fruit fly)	Active site (1); Chain (1); Domain (2)			aspartic-type endopeptidase activity; DNA integration; endonuclease activity; RNA-directed DNA polymerase activity	aspartic-type endopeptidase activity; endonuclease activity; nucleic acid binding; RNA-directed DNA polymerase activity		GO:0015074; GO:0003964; GO:0004190; GO:0004519; GO:0003676						IPR001969;IPR001584;IPR018061;IPR021109;IPR012337;IPR000477;
CcLG06	15338640	T	C	PRILC_dataset;ANN=C	Saxena et al. 2017a	synonymous_variant	LOW	transcript	C.cajan_12456	protein_coding	3/3	c.1266T>C	p.Ser422Ser	1266/1563	1266/1563	422/520	C.cajan_12456	P20825	Retrovirus-related Pol polyprotein from transposon 297 [Includes: Protease (EC 3.4.23.-); Reverse transcriptase (EC 2.7.7.49); Endonuclease]	pol	Drosophila melanogaster (Fruit fly)	Active site (1); Chain (1); Domain (2)			aspartic-type endopeptidase activity; DNA integration; endonuclease activity; RNA-directed DNA polymerase activity	aspartic-type endopeptidase activity; endonuclease activity; nucleic acid binding; RNA-directed DNA polymerase activity		GO:0015074; GO:0003964; GO:0004190; GO:0004519; GO:0003676						IPR001969;IPR001584;IPR018061;IPR021109;IPR012337;IPR000477;
CcLG06	15449552	G	C	PRILC_dataset;ANN=C	Saxena et al. 2017a	intergenic_region	MODIFIER	intergenic_region	GENE_CDS_CcLG06_15445782_15445988-GENE_CDS_CcLG06_15460253_15460700			n.15449552G>C					-	-	-	-	-	-	-	-	-	-	-	-	-	-	-	-
CcLG06	20810189	A	C	PRILC_dataset;ANN=C	Saxena et al. 2017a	intergenic_region	MODIFIER	intergenic_region	GENE_CDS_CcLG06_20803219_20803349-GENE_CDS_CcLG06_20812575_20812678			n.20810189A>C					-	-	-	-	-	-	-	-	-	-	-	-	-	-	-	-
CcLG06	21724885	T	C	PRILC_dataset;ANN=C	Saxena et al. 2017a	intron_variant	MODIFIER	transcript	C.cajan_13124	protein_coding	4/4	c.1382-122T>C					C.cajan_13124	Q8RY65	Protein NSP-INTERACTING KINASE 2 (EC 2.7.11.1) (LRR receptor-like serine/threonine-protein kinase NIK2)	NIK2 At3g25560 MWL2.18	Arabidopsis thaliana (Mouse-ear cress)	Active site (1); Binding site (1); Chain (1); Domain (1); Erroneous gene model prediction (1); Glycosylation (9); Modified residue (11); Nucleotide binding (1); Region (1); Repeat (4); Signal peptide (1); Topological domain (2); Transmembrane (1)		SUBCELLULAR LOCATION: Cell membrane {ECO:0000269|PubMed:15489295}; Single-pass type I membrane protein {ECO:0000269|PubMed:15489295}.	defense response; protein serine/threonine kinase activity; viral process	ATP binding; protein serine/threonine kinase activity	integral component of membrane; plasma membrane	GO:0005524; GO:0006952; GO:0016021; GO:0005886; GO:0004674; GO:0016032			TISSUE SPECIFICITY: Expressed in flowers and roots. {ECO:0000269|PubMed:15489295}.		Protein kinase superfamily, Ser/Thr protein kinase family	IPR013320;IPR011009;IPR001611;IPR013210;IPR000719;IPR017441;IPR008271;	ath:AT3G25560;
CcLG06	15339774	A	G	PRILC_dataset;ANN=G	Saxena et al. 2017a	intergenic_region	MODIFIER	intergenic_region	GENE_CDS_CcLG06_15336405_15337302-GENE_CDS_CcLG06_15342721_15343593			n.15339774A>G					-	-	-	-	-	-	-	-	-	-	-	-	-	-	-	-
CcLG06	16757904	A	G	PRILC_dataset;ANN=G	Saxena et al. 2017a	intergenic_region	MODIFIER	intergenic_region	GENE_CDS_CcLG06_16750985_16751287-GENE_CDS_CcLG06_16771638_16772087			n.16757904A>G					-	-	-	-	-	-	-	-	-	-	-	-	-	-	-	-
CcLG06	19087686	A	G	PRILC_dataset;ANN=G	Saxena et al. 2017a	intergenic_region	MODIFIER	intergenic_region	GENE_CDS_CcLG06_19077094_19078089-GENE_CDS_CcLG06_19097275_19097437			n.19087686A>G					-	-	-	-	-	-	-	-	-	-	-	-	-	-	-	-
CcLG06	6233375	C	T	PRILC_dataset;ANN=T	Saxena et al. 2017a	intron_variant	MODIFIER	transcript	C.cajan_11608	protein_coding	7/14	c.440-31C>T					C.cajan_11608	Q5R8F6	RUS1 family protein C16orf58 homolog		Pongo abelii (Sumatran orangutan) (Pongo pygmaeus abelii)	Chain (1); Initiator methionine (1); Modified residue (1); Sequence conflict (2); Transmembrane (1)		SUBCELLULAR LOCATION: Membrane {ECO:0000305}; Single-pass membrane protein {ECO:0000305}.			integral component of membrane	GO:0016021					RUS1 family	IPR006968;	pon:100173090;pon:100189678;
CcLG06	6591813	G	T	PRILC_dataset;ANN=T	Saxena et al. 2017a	intron_variant	MODIFIER	transcript	C.cajan_11640	protein_coding	1/1	c.118-239G>T					C.cajan_11640	Q2HSI5	IMP dehydrogenase/GMP reductase, putative	MtrDRAFT_AC151522g15v2	Medicago truncatula (Barrel medic) (Medicago tribuloides)													IPR019557;
CcLG06	8807156	A	T	PRILC_dataset;ANN=T	Saxena et al. 2017a	intron_variant	MODIFIER	transcript	C.cajan_11854	protein_coding	15/21	c.1624-452T>A					C.cajan_11854	Q9XIE6	Phospholipid-transporting ATPase 3 (AtALA3) (EC 3.6.3.1) (Aminophospholipid ATPase 3) (Aminophospholipid flippase 3) (Protein IRREGULAR TRICHOME BRANCH 2)	ALA3 ITB2 At1g59820 F23H11.14	Arabidopsis thaliana (Mouse-ear cress)	Active site (1); Chain (1); Erroneous gene model prediction (1); Metal binding (2); Mutagenesis (1); Topological domain (11); Transmembrane (10)		SUBCELLULAR LOCATION: Golgi apparatus membrane; Multi-pass membrane protein. Endoplasmic reticulum membrane; Multi-pass membrane protein. Note=Requires the presence of an ALIS protein to exit the endoplasmic reticulum to the Golgi.	cation-transporting ATPase activity; Golgi vesicle budding; phospholipid-translocating ATPase activity; phospholipid transporter activity; root development; shoot system development	ATP binding; cation-transporting ATPase activity; magnesium ion binding; phospholipid-translocating ATPase activity; phospholipid transporter activity	endoplasmic reticulum; endosome; Golgi apparatus; Golgi membrane; integral component of membrane; plasma membrane; trans-Golgi network	GO:0005524; GO:0005794; GO:0000139; GO:0048194; GO:0019829; GO:0005783; GO:0005768; GO:0016021; GO:0000287; GO:0005548; GO:0004012; GO:0005886; GO:0048364; GO:0048367; GO:0005802			TISSUE SPECIFICITY: Expressed in petals and sepals, but not in reproductive tissues. In siliques, detected in the upper part of the seed pod and in the area between the seed pod and the stem, but not in developing seeds. Strong expression in vascular shoot tissues and in stomatal guard cells of young rosettes leaves. In roots, expressed in cells surrounding the xylem and in central and peripheral…		Cation transport ATPase (P-type) (TC 3.A.3) family, Type IV subfamily	IPR023299;IPR018303;IPR006539;IPR008250;IPR001757;IPR023214;	ath:AT1G59820;
CcLG06	10583962	A	T	PRILC_dataset;ANN=T	Saxena et al. 2017a	intergenic_region	MODIFIER	intergenic_region	GENE_CDS_CcLG06_10539977_10540135-GENE_CDS_CcLG06_10586675_10586992			n.10583962A>T					-	-	-	-	-	-	-	-	-	-	-	-	-	-	-	-
CcLG06	11389907	A	T	PRILC_dataset;ANN=T	Saxena et al. 2017a	intergenic_region	MODIFIER	intergenic_region	GENE_CDS_CcLG06_11345449_11345508-GENE_CDS_CcLG06_11390000_11390105			n.11389907A>T					-	-	-	-	-	-	-	-	-	-	-	-	-	-	-	-
CcLG06	14203430	C	T	PRILC_dataset;ANN=T	Saxena et al. 2017a	missense_variant	MODERATE	transcript	C.cajan_12354	protein_coding	1/2	c.1492G>A	p.Asp498Asn	1492/2487	1492/2487	498/828	C.cajan_12354	Q7XA39	Putative disease resistance protein RGA4 (RGA4-blb)	RGA4 177O13.34 CB3A14.8	Solanum bulbocastanum (Wild potato)	Chain (1); Domain (1); Natural variant (5); Nucleotide binding (1); Repeat (14); Sequence conflict (1)			defense response	ADP binding; ATP binding		GO:0043531; GO:0005524; GO:0006952		INDUCTION: Constitutively expressed.			Disease resistance NB-LRR family	IPR001611;IPR003591;IPR002182;IPR027417;
CcLG06	18179228	C	T	PRILC_dataset;ANN=T	Saxena et al. 2017a	intergenic_region	MODIFIER	intergenic_region	GENE_CDS_CcLG06_18172730_18173057-GENE_CDS_CcLG06_18179332_18179421			n.18179228C>T					-	-	-	-	-	-	-	-	-	-	-	-	-	-	-	-
CcLG06	18483436	C	T	PRILC_dataset;ANN=T	Saxena et al. 2017a	intergenic_region	MODIFIER	intergenic_region	GENE_CDS_CcLG06_18482119_18483093-GENE_CDS_CcLG06_18495048_18495438			n.18483436C>T					-	-	-	-	-	-	-	-	-	-	-	-	-	-	-	-
CcLG06	18663394	C	T	PRILC_dataset;ANN=T	Saxena et al. 2017a	synonymous_variant	LOW	transcript	C.cajan_12805	protein_coding	1/3	c.549G>A	p.Pro183Pro	549/2823	549/2823	183/940	C.cajan_12805	C0LGS2	Probable LRR receptor-like serine/threonine-protein kinase At4g36180 (EC 2.7.11.1)	At4g36180 F23E13.70	Arabidopsis thaliana (Mouse-ear cress)	Chain (1); Domain (1); Erroneous initiation (2); Glycosylation (21); Modified residue (3); Repeat (26); Signal peptide (1); Topological domain (2); Transmembrane (1)		SUBCELLULAR LOCATION: Cell membrane {ECO:0000269|PubMed:17644812}; Single-pass type I membrane protein {ECO:0000269|PubMed:17644812}.	protein serine/threonine kinase activity	ATP binding; protein serine/threonine kinase activity	integral component of membrane; plasma membrane	GO:0005524; GO:0016021; GO:0005886; GO:0004674					Protein kinase superfamily, Ser/Thr protein kinase family	IPR013320;IPR011009;IPR001611;IPR025875;IPR013210;IPR000719;IPR001245;IPR008271;	ath:AT4G36180;
CcLG07	405527	AT	A	InDel;ANN=A	Singh et al. 2017	intron_variant	MODIFIER	transcript	C.cajan_17341	protein_coding	1/1	c.604+509delA					C.cajan_17341	Q9FID5	Probable receptor-like protein kinase At5g39030 (EC 2.7.11.-)	At5g39030 MXF12.40	Arabidopsis thaliana (Mouse-ear cress)	Active site (1); Binding site (1); Chain (1); Domain (1); Glycosylation (9); Nucleotide binding (1); Signal peptide (1); Topological domain (2); Transmembrane (1)		SUBCELLULAR LOCATION: Membrane {ECO:0000305}; Single-pass type I membrane protein {ECO:0000305}.	protein serine/threonine kinase activity	ATP binding; protein serine/threonine kinase activity	integral component of membrane	GO:0005524; GO:0016021; GO:0004674					Protein kinase superfamily, Ser/Thr protein kinase family	IPR013320;IPR011009;IPR024788;IPR000719;IPR017441;IPR001245;IPR008271;	ath:AT5G39030;
CcLG07	2719387	AT	A	InDel;ANN=A	Singh et al. 2017	intergenic_region	MODIFIER	intergenic_region	GENE_CDS_CcLG07_2709398_2709482-GENE_CDS_CcLG07_2722493_2722597			n.2719388delT					-	-	-	-	-	-	-	-	-	-	-	-	-	-	-	-
CcLG07	8710830	AT	A	InDel;ANN=A	Singh et al. 2017	intergenic_region	MODIFIER	intergenic_region	GENE_CDS_CcLG07_8705669_8707411-GENE_CDS_CcLG07_8713296_8713488			n.8710831delT					-	-	-	-	-	-	-	-	-	-	-	-	-	-	-	-
CcLG07	15033526	AT	A	InDel;ANN=A	Singh et al. 2017	intergenic_region	MODIFIER	intergenic_region	GENE_CDS_CcLG07_15019282_15019464-GENE_CDS_CcLG07_15033859_15034002			n.15033527delT					-	-	-	-	-	-	-	-	-	-	-	-	-	-	-	-
CcLG07	16092435	AT	A	InDel;ANN=A	Singh et al. 2017	intergenic_region	MODIFIER	intergenic_region	GENE_CDS_CcLG07_16081882_16082184-GENE_CDS_CcLG07_16094046_16094345			n.16092436delT					-	-	-	-	-	-	-	-	-	-	-	-	-	-	-	-
CcLG07	18186534	AT	A	InDel;ANN=A	Singh et al. 2017	intron_variant	MODIFIER	transcript	C.cajan_19038	protein_coding	1/3	c.107+195delA					C.cajan_19038	P47160	Epsin-3	ENT3 YJR125C J2048	Saccharomyces cerevisiae (strain ATCC 204508 / S288c) (Baker's yeast)	Chain (1); Domain (1); Helix (10); Initiator methionine (1); Modified residue (6); Mutagenesis (2)		SUBCELLULAR LOCATION: Cytoplasm {ECO:0000269|PubMed:12483220}. Golgi apparatus, trans-Golgi network membrane {ECO:0000269|PubMed:12483220}; Peripheral membrane protein {ECO:0000269|PubMed:12483220}. Cytoplasmic vesicle, clathrin-coated vesicle membrane {ECO:0000269|PubMed:12483220}; Peripheral membrane protein {ECO:0000269|PubMed:12483220}. Note=Associates with the trans Golgi network (TGN) and e…	actin cortical patch assembly; actin cytoskeleton organization; actin filament organization; early endosome to Golgi transport; Golgi to endosome transport; late endosome to vacuole transport via multivesicular body sorting pathway; multivesicular body sorting pathway; protein transport	clathrin binding; phosphatidylinositol-3,5-bisphosphate binding; phosphatidylinositol-3-phosphate binding	actin cortical patch; clathrin vesicle coat; endosome; Golgi apparatus	GO:0005794; GO:0006895; GO:0030479; GO:0000147; GO:0030036; GO:0007015; GO:0030276; GO:0030125; GO:0034498; GO:0005768; GO:0032511; GO:0071985; GO:0080025; GO:0032266; GO:0015031						IPR008942;IPR013809;IPR001026;	sce:YJR125C;
CcLG07	12373895	A	AT	InDel;ANN=AT	Singh et al. 2017	intergenic_region	MODIFIER	intergenic_region	GENE_CDS_CcLG07_12369400_12369561-GENE_CDS_CcLG07_12375536_12375601			n.12373895_12373896insT					-	-	-	-	-	-	-	-	-	-	-	-	-	-	-	-
CcLG07	5125929	A	ATATAAATTTAG	InDel;ANN=ATATAAATTTAG	Singh et al. 2017	intron_variant	MODIFIER	transcript	C.cajan_17801	protein_coding	8/8	c.1198+155_1198+156insTATAAATTTAG					C.cajan_17801	P52914	Nucleoside-triphosphatase (NTPase) (EC 3.6.1.15) (Nucleoside triphosphate phosphohydrolase) (Apyrase)		Pisum sativum (Garden pea)	Active site (1); Chain (1)		SUBCELLULAR LOCATION: Nucleus.	mRNA transport; nucleoside-triphosphatase activity	nucleoside-triphosphatase activity	nucleus	GO:0051028; GO:0017111; GO:0005634					GDA1/CD39 NTPase family	IPR000407;
CcLG07	3197998	CTATA	C	InDel;ANN=C	Singh et al. 2017	intergenic_region	MODIFIER	intergenic_region	GENE_CDS_CcLG07_3191629_3191734-GENE_CDS_CcLG07_3221497_3221781			n.3197999_3198002delTATA					-	-	-	-	-	-	-	-	-	-	-	-	-	-	-	-
CcLG07	8219687	CA	C	InDel;ANN=C	Singh et al. 2017	frameshift_variant	HIGH	transcript	C.cajan_18072	protein_coding	4/4	c.909delT	p.Phe303fs	909/993	909/993	303/330	C.cajan_18072	Q9SY66	Protein FAR1-RELATED SEQUENCE 11	FRS11 At1g10240 F14N23.12	Arabidopsis thaliana (Mouse-ear cress)	Chain (1); Domain (2); Zinc finger (1)		SUBCELLULAR LOCATION: Nucleus {ECO:0000269|PubMed:15591448}. Note=The nuclear localization is independent of the light treatment.		zinc ion binding	nucleus	GO:0005634; GO:0008270		INDUCTION: Up-regulated in hypocotyls by far-red light treatment. {ECO:0000269|PubMed:15591448}.	TISSUE SPECIFICITY: Expressed in hypocotyls, rosette and cauline leaves, inflorescences stems, flowers and siliques. {ECO:0000269|PubMed:15591448}.		FHY3/FAR1 family	IPR004330;IPR018289;IPR006564;IPR007527;	ath:AT1G10240;
CcLG07	5125891	C	CTTAACCGAGTAAT	InDel;ANN=CTTAACCGAGTAAT	Singh et al. 2017	intron_variant	MODIFIER	transcript	C.cajan_17801	protein_coding	8/8	c.1198+117_1198+118insTTAACCGAGTAAT					C.cajan_17801	P52914	Nucleoside-triphosphatase (NTPase) (EC 3.6.1.15) (Nucleoside triphosphate phosphohydrolase) (Apyrase)		Pisum sativum (Garden pea)	Active site (1); Chain (1)		SUBCELLULAR LOCATION: Nucleus.	mRNA transport; nucleoside-triphosphatase activity	nucleoside-triphosphatase activity	nucleus	GO:0051028; GO:0017111; GO:0005634					GDA1/CD39 NTPase family	IPR000407;
CcLG07	16092400	GT	G	InDel;ANN=G	Singh et al. 2017	intergenic_region	MODIFIER	intergenic_region	GENE_CDS_CcLG07_16081882_16082184-GENE_CDS_CcLG07_16094046_16094345			n.16092401delT					-	-	-	-	-	-	-	-	-	-	-	-	-	-	-	-
CcLG07	359129	TG	T	InDel;ANN=T	Singh et al. 2017	intergenic_region	MODIFIER	intergenic_region	GENE_CDS_CcLG07_341683_341925-GENE_CDS_CcLG07_360015_360113			n.359130delG					-	-	-	-	-	-	-	-	-	-	-	-	-	-	-	-
CcLG07	405411	TA	T	InDel;ANN=T	Singh et al. 2017	intron_variant	MODIFIER	transcript	C.cajan_17341	protein_coding	1/1	c.604+625delT					C.cajan_17341	Q9FID5	Probable receptor-like protein kinase At5g39030 (EC 2.7.11.-)	At5g39030 MXF12.40	Arabidopsis thaliana (Mouse-ear cress)	Active site (1); Binding site (1); Chain (1); Domain (1); Glycosylation (9); Nucleotide binding (1); Signal peptide (1); Topological domain (2); Transmembrane (1)		SUBCELLULAR LOCATION: Membrane {ECO:0000305}; Single-pass type I membrane protein {ECO:0000305}.	protein serine/threonine kinase activity	ATP binding; protein serine/threonine kinase activity	integral component of membrane	GO:0005524; GO:0016021; GO:0004674					Protein kinase superfamily, Ser/Thr protein kinase family	IPR013320;IPR011009;IPR024788;IPR000719;IPR017441;IPR001245;IPR008271;	ath:AT5G39030;
CcLG07	17556742	C	A	NS_FW_SMD;ANN=A	Singh et al. 2016	missense_variant	MODERATE	transcript	C.cajan_18968	protein_coding	2/28	c.1250G>T	p.Arg417Leu	1250/6234	1250/6234	417/2077	C.cajan_18968	Q9SXA1	Phosphatidylinositol 4-kinase alpha 1 (PI4-kinase alpha 1) (PtdIns-4-kinase alpha 1) (EC 2.7.1.67) (Phosphatidylinositol 4-OH kinase alpha1) (AtPI4Kalpha1) (PI-4Kalpha1)	PI4KA1 PI4KALPHA PI4KALPHA1 At1g49340 F13F21.23	Arabidopsis thaliana (Mouse-ear cress)	Chain (1); Compositional bias (1); Domain (2); Erroneous gene model prediction (1); Region (1); Sequence conflict (2)		SUBCELLULAR LOCATION: Membrane {ECO:0000269|PubMed:12805633}; Peripheral membrane protein {ECO:0000269|PubMed:12805633}; Cytoplasmic side {ECO:0000269|PubMed:12805633}. Cytoplasm, perinuclear region {ECO:0000269|PubMed:12805633}.	1-phosphatidylinositol 4-kinase activity; phosphatidylinositol-mediated signaling; protein phosphorylation	1-phosphatidylinositol 4-kinase activity; actin filament binding; phosphatidic acid binding; phosphatidylinositol-4,5-bisphosphate binding; phosphatidylinositol-4-phosphate binding	perinuclear region of cytoplasm; plasma membrane; plasmodesma	GO:0004430; GO:0051015; GO:0048471; GO:0070300; GO:0005546; GO:0070273; GO:0048015; GO:0005886; GO:0009506; GO:0006468			TISSUE SPECIFICITY: Present in leaves and inflorescences. {ECO:0000269|PubMed:9712908}.		PI3/PI4-kinase family, Type III PI4K subfamily	IPR016024;IPR011009;IPR000403;IPR018936;IPR015433;IPR001263;	ath:AT1G49340;
CcLG07	17598519	G	A	NS_FW_SMD;ANN=A	Singh et al. 2016	missense_variant	MODERATE	transcript	C.cajan_18972	protein_coding	7/7	c.640G>A	p.Val214Ile	640/699	640/699	214/232	C.cajan_18972	Q9SEI3	26S protease regulatory subunit 10B homolog A (26S proteasome AAA-ATPase subunit RPT4a) (26S proteasome subunit 10B homolog A) (Regulatory particle triple-A ATPase subunit 4a)	RPT4A At5g43010 MBD2.21	Arabidopsis thaliana (Mouse-ear cress)	Chain (1); Cross-link (1); Erroneous initiation (1); Initiator methionine (1); Modified residue (1); Nucleotide binding (1)		SUBCELLULAR LOCATION: Cytoplasm {ECO:0000250}. Nucleus {ECO:0000250}.	hydrolase activity; protein catabolic process	ATP binding; hydrolase activity	cell wall; cytosol; nucleus; proteasome complex	GO:0005524; GO:0005618; GO:0005829; GO:0016787; GO:0005634; GO:0000502; GO:0030163					AAA ATPase family	IPR005937;IPR003593;IPR003959;IPR003960;IPR027417;	ath:AT5G43010;
CcLG07	17598534	G	A	NS_FW_SMD;ANN=A	Singh et al. 2016	missense_variant	MODERATE	transcript	C.cajan_18972	protein_coding	7/7	c.655G>A	p.Ala219Thr	655/699	655/699	219/232	C.cajan_18972	Q9SEI3	26S protease regulatory subunit 10B homolog A (26S proteasome AAA-ATPase subunit RPT4a) (26S proteasome subunit 10B homolog A) (Regulatory particle triple-A ATPase subunit 4a)	RPT4A At5g43010 MBD2.21	Arabidopsis thaliana (Mouse-ear cress)	Chain (1); Cross-link (1); Erroneous initiation (1); Initiator methionine (1); Modified residue (1); Nucleotide binding (1)		SUBCELLULAR LOCATION: Cytoplasm {ECO:0000250}. Nucleus {ECO:0000250}.	hydrolase activity; protein catabolic process	ATP binding; hydrolase activity	cell wall; cytosol; nucleus; proteasome complex	GO:0005524; GO:0005618; GO:0005829; GO:0016787; GO:0005634; GO:0000502; GO:0030163					AAA ATPase family	IPR005937;IPR003593;IPR003959;IPR003960;IPR027417;	ath:AT5G43010;
CcLG07	17657769	C	A	NS_FW_SMD;ANN=A	Singh et al. 2016	missense_variant	MODERATE	transcript	C.cajan_18980	protein_coding	1/1	c.186G>T	p.Lys62Asn	186/309	186/309	62/102	C.cajan_18980	P92519	Uncharacterized mitochondrial protein AtMg00810 (ORF240b)	AtMg00810	Arabidopsis thaliana (Mouse-ear cress)	Chain (1); Erroneous gene model prediction (2); Sequence conflict (1)		SUBCELLULAR LOCATION: Mitochondrion {ECO:0000305}.			mitochondrion	GO:0005739						IPR013103;	ath:ArthMp070;
CcLG07	17923264	C	A	NS_FW_SMD;ANN=A	Singh et al. 2016	missense_variant	MODERATE	transcript	C.cajan_19005	protein_coding	1/2	c.67G>T	p.Ala23Ser	67/837	67/837	23/278	C.cajan_19005	P52418	Amidophosphoribosyltransferase, chloroplastic (ATase) (EC 2.4.2.14) (Glutamine phosphoribosylpyrophosphate amidotransferase) (GPAT)	PUR1	Glycine max (Soybean) (Glycine hispida)	Active site (1); Chain (1); Domain (1); Metal binding (7); Transit peptide (1)	PATHWAY: Purine metabolism; IMP biosynthesis via de novo pathway; N(1)-(5-phospho-D-ribosyl)glycinamide from 5-phospho-alpha-D-ribose 1-diphosphate: step 1/2.	SUBCELLULAR LOCATION: Plastid, chloroplast.	'de novo' IMP biosynthetic process; amidophosphoribosyltransferase activity; glutamine metabolic process; nucleoside metabolic process; purine nucleobase biosynthetic process	4 iron, 4 sulfur cluster binding; amidophosphoribosyltransferase activity; metal ion binding	chloroplast stroma	GO:0006189; GO:0051539; GO:0004044; GO:0009570; GO:0006541; GO:0046872; GO:0009116; GO:0009113					Purine/pyrimidine phosphoribosyltransferase family	IPR005854;IPR017932;IPR000583;IPR029055;IPR000836;IPR029057;	gmx:548065;
CcLG07	18154750	C	A	NS_FW_SMD;ANN=A	Singh et al. 2016	stop_gained	HIGH	transcript	C.cajan_19034	protein_coding	2/2	c.1603G>T	p.Glu535*	1603/1866	1603/1866	535/621	C.cajan_19034	Q9LHA8	Probable mediator of RNA polymerase II transcription subunit 37c (Heat shock 70 kDa protein 4) (Heat shock cognate 70 kDa protein 4) (Heat shock cognate protein 70-4) (AtHsc70-4) (Heat shock protein 70-4) (AtHsp70-4)	MED37C HSC70-4 HSP70 HSP70-4 MED37_2 At3g12580 T16H11.7 T2E22.11	Arabidopsis thaliana (Mouse-ear cress)	Chain (1); Initiator methionine (1); Sequence conflict (5)		SUBCELLULAR LOCATION: Cytoplasm {ECO:0000305}. Nucleus {ECO:0000305}.	protein ubiquitination; regulation of transcription, DNA-templated; response to bacterium; response to cadmium ion; response to heat; response to high light intensity; response to hydrogen peroxide; response to temperature stimulus; response to virus; transcription, DNA-templated	ATP binding; ubiquitin protein ligase binding	apoplast; cell wall; cytosol; Golgi apparatus; mitochondrion; nucleus; plasma membrane; vacuolar membrane	GO:0005524; GO:0005794; GO:0048046; GO:0005618; GO:0005829; GO:0005739; GO:0005634; GO:0005886; GO:0016567; GO:0006355; GO:0009617; GO:0046686; GO:0009408; GO:0009644; GO:0042542; GO:0009266; GO:0009615; GO:0006351; GO:0031625; GO:0005774	DEVELOPMENTAL STAGE: Up-regulated during seed maturation. {ECO:0000269|PubMed:11402207}.	INDUCTION: By heat shock, cold, high light treatment and oxidative stress. Up-regulated by virus infection and by pathogen attack (P.syringae). {ECO:0000269|PubMed:11402207, ECO:0000269|PubMed:15805473, ECO:0000269|PubMed:18065690, ECO:0000269|PubMed:19704521}.			Heat shock protein 70 (TC 1.A.33) family, DnaK subfamily	IPR018181;IPR029048;IPR029047;IPR013126;	ath:AT3G12580;
CcLG07	18424201	C	A	NS_FW_SMD;ANN=A	Singh et al. 2016	missense_variant	MODERATE	transcript	C.cajan_19064	protein_coding	20/21	c.3450G>T	p.Glu1150Asp	3450/3837	3450/3837	1150/1278	C.cajan_19064	Q42572	DNA ligase 1 (AtLIG1) (EC 6.5.1.1) (DNA ligase I) (Polydeoxyribonucleotide synthase [ATP] 1)	LIG1 At1g08130 T23G18.1 T6D22.23	Arabidopsis thaliana (Mouse-ear cress)	Active site (1); Alternative sequence (2); Binding site (6); Chain (1); Erroneous gene model prediction (2); Erroneous initiation (1); Metal binding (2); Motif (2); Region (2); Sequence conflict (1); Site (4); Transit peptide (1)		SUBCELLULAR LOCATION: Isoform 1: Mitochondrion.; SUBCELLULAR LOCATION: Isoform 2: Nucleus.; SUBCELLULAR LOCATION: Isoform 3: Nucleus.	cell cycle; cell division; DNA biosynthetic process; DNA ligase (ATP) activity; DNA ligation; DNA ligation involved in DNA repair; DNA recombination; DNA replication; double-strand break repair; single strand break repair	ATP binding; DNA binding; DNA ligase (ATP) activity; metal ion binding	mitochondrion; nucleus	GO:0005524; GO:0003677; GO:0071897; GO:0003910; GO:0006266; GO:0051103; GO:0006310; GO:0006260; GO:0007049; GO:0051301; GO:0006302; GO:0046872; GO:0005739; GO:0005634; GO:0000012	DEVELOPMENTAL STAGE: In the mature male gametophyte, expressed in the vegetative cell as well as in the two sperm cells. In the mature female gametes, accumulates in the embryo sac; mostly expressed in the central cell nucleus and, at lower levels, in the egg cell and synergids. After fertilization, localized in the syncytial endosperm and in the embryo. {ECO:0000269|PubMed:20023162}.		TISSUE SPECIFICITY: Expressed in all vegetative and reproductive tissues. {ECO:0000269|PubMed:20023162}.		ATP-dependent DNA ligase family	IPR000977;IPR012309;IPR012310;IPR016059;IPR012308;IPR012340;	ath:AT1G08130;
CcLG07	18921976	C	A	NS_FW_SMD;ANN=A	Singh et al. 2016	stop_gained	HIGH	transcript	C.cajan_19117	protein_coding	7/42	c.856G>T	p.Glu286*	856/5937	856/5937	286/1978	C.cajan_19117	Q9LXT9	Callose synthase 3 (EC 2.4.1.34) (1,3-beta-glucan synthase) (Protein GLUCAN SYNTHASE-LIKE 12)	CALS3 GSL12 At5g13000 T24H18.170	Arabidopsis thaliana (Mouse-ear cress)	Chain (1); Compositional bias (1); Erroneous gene model prediction (1); Topological domain (17); Transmembrane (16)		SUBCELLULAR LOCATION: Cell membrane {ECO:0000305}; Multi-pass membrane protein {ECO:0000305}.	(1->3)-beta-D-glucan biosynthetic process; 1,3-beta-D-glucan synthase activity; cell wall organization; regulation of cell shape	1,3-beta-D-glucan synthase activity	1,3-beta-D-glucan synthase complex; integral component of membrane	GO:0006075; GO:0003843; GO:0000148; GO:0071555; GO:0016021; GO:0008360					Glycosyltransferase 48 family	IPR026953;IPR026899;IPR003440;IPR023175;	ath:AT5G13000;
CcLG07	18922051	G	A	NS_FW_SMD;ANN=A	Singh et al. 2016	stop_gained	HIGH	transcript	C.cajan_19117	protein_coding	7/42	c.781C>T	p.Gln261*	781/5937	781/5937	261/1978	C.cajan_19117	Q9LXT9	Callose synthase 3 (EC 2.4.1.34) (1,3-beta-glucan synthase) (Protein GLUCAN SYNTHASE-LIKE 12)	CALS3 GSL12 At5g13000 T24H18.170	Arabidopsis thaliana (Mouse-ear cress)	Chain (1); Compositional bias (1); Erroneous gene model prediction (1); Topological domain (17); Transmembrane (16)		SUBCELLULAR LOCATION: Cell membrane {ECO:0000305}; Multi-pass membrane protein {ECO:0000305}.	(1->3)-beta-D-glucan biosynthetic process; 1,3-beta-D-glucan synthase activity; cell wall organization; regulation of cell shape	1,3-beta-D-glucan synthase activity	1,3-beta-D-glucan synthase complex; integral component of membrane	GO:0006075; GO:0003843; GO:0000148; GO:0071555; GO:0016021; GO:0008360					Glycosyltransferase 48 family	IPR026953;IPR026899;IPR003440;IPR023175;	ath:AT5G13000;
CcLG07	18922242	G	A	NS_FW_SMD;ANN=A	Singh et al. 2016	missense_variant	MODERATE	transcript	C.cajan_19117	protein_coding	6/42	c.739C>T	p.Arg247Trp	739/5937	739/5937	247/1978	C.cajan_19117	Q9LXT9	Callose synthase 3 (EC 2.4.1.34) (1,3-beta-glucan synthase) (Protein GLUCAN SYNTHASE-LIKE 12)	CALS3 GSL12 At5g13000 T24H18.170	Arabidopsis thaliana (Mouse-ear cress)	Chain (1); Compositional bias (1); Erroneous gene model prediction (1); Topological domain (17); Transmembrane (16)		SUBCELLULAR LOCATION: Cell membrane {ECO:0000305}; Multi-pass membrane protein {ECO:0000305}.	(1->3)-beta-D-glucan biosynthetic process; 1,3-beta-D-glucan synthase activity; cell wall organization; regulation of cell shape	1,3-beta-D-glucan synthase activity	1,3-beta-D-glucan synthase complex; integral component of membrane	GO:0006075; GO:0003843; GO:0000148; GO:0071555; GO:0016021; GO:0008360					Glycosyltransferase 48 family	IPR026953;IPR026899;IPR003440;IPR023175;	ath:AT5G13000;
CcLG07	18928218	C	A	NS_FW_SMD;ANN=A	Singh et al. 2016	missense_variant	MODERATE	transcript	C.cajan_19117	protein_coding	1/42	c.97G>T	p.Val33Phe	97/5937	97/5937	33/1978	C.cajan_19117	Q9LXT9	Callose synthase 3 (EC 2.4.1.34) (1,3-beta-glucan synthase) (Protein GLUCAN SYNTHASE-LIKE 12)	CALS3 GSL12 At5g13000 T24H18.170	Arabidopsis thaliana (Mouse-ear cress)	Chain (1); Compositional bias (1); Erroneous gene model prediction (1); Topological domain (17); Transmembrane (16)		SUBCELLULAR LOCATION: Cell membrane {ECO:0000305}; Multi-pass membrane protein {ECO:0000305}.	(1->3)-beta-D-glucan biosynthetic process; 1,3-beta-D-glucan synthase activity; cell wall organization; regulation of cell shape	1,3-beta-D-glucan synthase activity	1,3-beta-D-glucan synthase complex; integral component of membrane	GO:0006075; GO:0003843; GO:0000148; GO:0071555; GO:0016021; GO:0008360					Glycosyltransferase 48 family	IPR026953;IPR026899;IPR003440;IPR023175;	ath:AT5G13000;
CcLG07	18949055	C	A	NS_FW_SMD;ANN=A	Singh et al. 2016	missense_variant	MODERATE	transcript	C.cajan_19119	protein_coding	14/16	c.1705C>A	p.Pro569Thr	1705/2022	1705/2022	569/673	C.cajan_19119	P40234	Casein kinase I homolog 2 (EC 2.7.11.1)	cki2 SPBP35G2.05c	Schizosaccharomyces pombe (strain 972 / ATCC 24843) (Fission yeast)	Active site (1); Binding site (1); Chain (1); Domain (1); Modified residue (1); Nucleotide binding (1); Sequence conflict (1)		SUBCELLULAR LOCATION: Cytoplasm.	protein serine/threonine kinase activity; regulation of cell shape; regulation of endocytosis; signal transduction	ATP binding; protein serine/threonine kinase activity	cytoplasm; fungal-type vacuole membrane	GO:0005524; GO:0005737; GO:0000329; GO:0004674; GO:0008360; GO:0030100; GO:0007165					Protein kinase superfamily, CK1 Ser/Thr protein kinase family, Casein kinase I subfamily	IPR011009;IPR000719;IPR017441;IPR008271;	spo:SPBP35G2.05c;
CcLG07	19394054	T	A	NS_FW_SMD;ANN=A	Singh et al. 2016	missense_variant	MODERATE	transcript	C.cajan_19162	protein_coding	13/14	c.2672T>A	p.Val891Glu	2672/2853	2672/2853	891/950	C.cajan_19162	P57997	Translation initiation factor IF-2, chloroplastic (PvIF2cp)	IF2CP	Phaseolus vulgaris (Kidney bean) (French bean)	Chain (1); Domain (1); Nucleotide binding (3); Region (5); Transit peptide (1)		SUBCELLULAR LOCATION: Plastid, chloroplast.	GTPase activity; translation initiation factor activity	GTPase activity; GTP binding; translation initiation factor activity	chloroplast	GO:0005525; GO:0003924; GO:0009507; GO:0003743		INDUCTION: By light.			TRAFAC class translation factor GTPase superfamily, Classic translation factor GTPase family, IF-2 subfamily	IPR000795;IPR006847;IPR027417;IPR005225;IPR000178;IPR015760;IPR023115;IPR009000;IPR004161;
CcLG07	17598474	T	C	NS_FW_SMD;ANN=C	Singh et al. 2016	missense_variant	MODERATE	transcript	C.cajan_18972	protein_coding	7/7	c.595T>C	p.Trp199Arg	595/699	595/699	199/232	C.cajan_18972	Q9SEI3	26S protease regulatory subunit 10B homolog A (26S proteasome AAA-ATPase subunit RPT4a) (26S proteasome subunit 10B homolog A) (Regulatory particle triple-A ATPase subunit 4a)	RPT4A At5g43010 MBD2.21	Arabidopsis thaliana (Mouse-ear cress)	Chain (1); Cross-link (1); Erroneous initiation (1); Initiator methionine (1); Modified residue (1); Nucleotide binding (1)		SUBCELLULAR LOCATION: Cytoplasm {ECO:0000250}. Nucleus {ECO:0000250}.	hydrolase activity; protein catabolic process	ATP binding; hydrolase activity	cell wall; cytosol; nucleus; proteasome complex	GO:0005524; GO:0005618; GO:0005829; GO:0016787; GO:0005634; GO:0000502; GO:0030163					AAA ATPase family	IPR005937;IPR003593;IPR003959;IPR003960;IPR027417;	ath:AT5G43010;
CcLG07	17657832	A	C	NS_FW_SMD;ANN=C	Singh et al. 2016	missense_variant	MODERATE	transcript	C.cajan_18980	protein_coding	1/1	c.123T>G	p.Asn41Lys	123/309	123/309	41/102	C.cajan_18980	P92519	Uncharacterized mitochondrial protein AtMg00810 (ORF240b)	AtMg00810	Arabidopsis thaliana (Mouse-ear cress)	Chain (1); Erroneous gene model prediction (2); Sequence conflict (1)		SUBCELLULAR LOCATION: Mitochondrion {ECO:0000305}.			mitochondrion	GO:0005739						IPR013103;	ath:ArthMp070;
CcLG07	18922010	T	C	NS_FW_SMD;ANN=C	Singh et al. 2016	missense_variant	MODERATE	transcript	C.cajan_19117	protein_coding	7/42	c.822A>G	p.Ile274Met	822/5937	822/5937	274/1978	C.cajan_19117	Q9LXT9	Callose synthase 3 (EC 2.4.1.34) (1,3-beta-glucan synthase) (Protein GLUCAN SYNTHASE-LIKE 12)	CALS3 GSL12 At5g13000 T24H18.170	Arabidopsis thaliana (Mouse-ear cress)	Chain (1); Compositional bias (1); Erroneous gene model prediction (1); Topological domain (17); Transmembrane (16)		SUBCELLULAR LOCATION: Cell membrane {ECO:0000305}; Multi-pass membrane protein {ECO:0000305}.	(1->3)-beta-D-glucan biosynthetic process; 1,3-beta-D-glucan synthase activity; cell wall organization; regulation of cell shape	1,3-beta-D-glucan synthase activity	1,3-beta-D-glucan synthase complex; integral component of membrane	GO:0006075; GO:0003843; GO:0000148; GO:0071555; GO:0016021; GO:0008360					Glycosyltransferase 48 family	IPR026953;IPR026899;IPR003440;IPR023175;	ath:AT5G13000;
CcLG07	18922024	G	C	NS_FW_SMD;ANN=C	Singh et al. 2016	missense_variant	MODERATE	transcript	C.cajan_19117	protein_coding	7/42	c.808C>G	p.Leu270Val	808/5937	808/5937	270/1978	C.cajan_19117	Q9LXT9	Callose synthase 3 (EC 2.4.1.34) (1,3-beta-glucan synthase) (Protein GLUCAN SYNTHASE-LIKE 12)	CALS3 GSL12 At5g13000 T24H18.170	Arabidopsis thaliana (Mouse-ear cress)	Chain (1); Compositional bias (1); Erroneous gene model prediction (1); Topological domain (17); Transmembrane (16)		SUBCELLULAR LOCATION: Cell membrane {ECO:0000305}; Multi-pass membrane protein {ECO:0000305}.	(1->3)-beta-D-glucan biosynthetic process; 1,3-beta-D-glucan synthase activity; cell wall organization; regulation of cell shape	1,3-beta-D-glucan synthase activity	1,3-beta-D-glucan synthase complex; integral component of membrane	GO:0006075; GO:0003843; GO:0000148; GO:0071555; GO:0016021; GO:0008360					Glycosyltransferase 48 family	IPR026953;IPR026899;IPR003440;IPR023175;	ath:AT5G13000;
CcLG07	18957176	T	C	NS_FW_SMD;ANN=C	Singh et al. 2016	missense_variant	MODERATE	transcript	C.cajan_19120	protein_coding	11/14	c.2238A>G	p.Ile746Met	2238/2808	2238/2808	746/935	C.cajan_19120	P42285	Superkiller viralicidic activity 2-like 2 (EC 3.6.4.13) (ATP-dependent RNA helicase SKIV2L2) (TRAMP-like complex helicase)	SKIV2L2 KIAA0052 Mtr4	Homo sapiens (Human)	Chain (1); Domain (2); Erroneous initiation (2); Initiator methionine (1); Modified residue (3); Motif (1); Natural variant (1); Nucleotide binding (1); Sequence conflict (4)		SUBCELLULAR LOCATION: Nucleus, nucleoplasm. Nucleus, nucleolus.	helicase activity; maturation of 5.8S rRNA; mRNA splicing, via spliceosome	ATP binding; helicase activity; poly(A) RNA binding	catalytic step 2 spliceosome; nucleus	GO:0005524; GO:0071013; GO:0004386; GO:0000398; GO:0000460; GO:0005634; GO:0044822					Helicase family, SKI2 subfamily	IPR011545;IPR012961;IPR014001;IPR001650;IPR027417;IPR016438;IPR025696;	hsa:23517;
CcLG07	19303373	T	C	NS_FW_SMD;ANN=C	Singh et al. 2016	missense_variant	MODERATE	transcript	C.cajan_19152	protein_coding	1/1	c.50A>G	p.Asn17Ser	50/207	50/207	17/68	C.cajan_19152	NA
CcLG07	19303384	T	C	NS_FW_SMD;ANN=C	Singh et al. 2016	missense_variant	MODERATE	transcript	C.cajan_19152	protein_coding	1/1	c.39A>G	p.Ile13Met	39/207	39/207	13/68	C.cajan_19152	NA
CcLG07	17401518	C	G	NS_FW_SMD;ANN=G	Singh et al. 2016	missense_variant	MODERATE	transcript	C.cajan_18951	protein_coding	2/4	c.546C>G	p.Asp182Glu	546/1050	546/1050	182/349	C.cajan_18951	Q9LM66	Xylem cysteine proteinase 2 (AtXCP2) (EC 3.4.22.-)	XCP2 At1g20850 F2D10.37 F9H16.17	Arabidopsis thaliana (Mouse-ear cress)	Active site (3); Chain (1); Disulfide bond (3); Glycosylation (1); Propeptide (1); Signal peptide (1)		SUBCELLULAR LOCATION: Vacuole {ECO:0000250}. Cell membrane {ECO:0000250}. Note=Predominantly vacuolar. May be associated to plasma membrane (By similarity). {ECO:0000250}.	cysteine-type peptidase activity; developmental programmed cell death	cysteine-type peptidase activity	cell wall; plasma membrane; vacuole	GO:0005618; GO:0008234; GO:0010623; GO:0005886; GO:0005773			TISSUE SPECIFICITY: Mostly expressed in roots, stems and flowers. Confined to tracheary elements, and specifically to xylem. {ECO:0000269|PubMed:10889267, ECO:0000269|PubMed:11788755}.		Peptidase C1 family	IPR025661;IPR000169;IPR025660;IPR013128;IPR000668;IPR013201;	ath:AT1G20850;
CcLG07	17576807	A	G	NS_FW_SMD;ANN=G	Singh et al. 2016	missense_variant	MODERATE	transcript	C.cajan_18970	protein_coding	1/1	c.310T>C	p.Phe104Leu	310/336	310/336	104/111	C.cajan_18970	K7KSH3	Uncharacterized protein		Glycine max (Soybean) (Glycine hispida)
CcLG07	17598391	A	G	NS_FW_SMD;ANN=G	Singh et al. 2016	missense_variant	MODERATE	transcript	C.cajan_18972	protein_coding	7/7	c.512A>G	p.Asp171Gly	512/699	512/699	171/232	C.cajan_18972	Q9SEI3	26S protease regulatory subunit 10B homolog A (26S proteasome AAA-ATPase subunit RPT4a) (26S proteasome subunit 10B homolog A) (Regulatory particle triple-A ATPase subunit 4a)	RPT4A At5g43010 MBD2.21	Arabidopsis thaliana (Mouse-ear cress)	Chain (1); Cross-link (1); Erroneous initiation (1); Initiator methionine (1); Modified residue (1); Nucleotide binding (1)		SUBCELLULAR LOCATION: Cytoplasm {ECO:0000250}. Nucleus {ECO:0000250}.	hydrolase activity; protein catabolic process	ATP binding; hydrolase activity	cell wall; cytosol; nucleus; proteasome complex	GO:0005524; GO:0005618; GO:0005829; GO:0016787; GO:0005634; GO:0000502; GO:0030163					AAA ATPase family	IPR005937;IPR003593;IPR003959;IPR003960;IPR027417;	ath:AT5G43010;
CcLG07	17623252	A	G	NS_FW_SMD;ANN=G	Singh et al. 2016	missense_variant	MODERATE	transcript	C.cajan_18976	protein_coding	1/4	c.58A>G	p.Ser20Gly	58/633	58/633	20/210	C.cajan_18976	Q6P949	Lysine-specific demethylase phf2 (EC 1.14.11.-) (PHD finger protein 2)	phf2	Danio rerio (Zebrafish) (Brachydanio rerio)	Alternative sequence (1); Binding site (3); Chain (1); Compositional bias (2); Domain (1); Metal binding (3); Modified residue (1); Sequence caution (1); Sequence conflict (1); Zinc finger (1)		SUBCELLULAR LOCATION: Nucleus, nucleolus {ECO:0000250}.	dioxygenase activity; histone demethylase activity (H3-K9 specific); histone H3-K9 demethylation; negative regulation of chromatin silencing at rDNA; protein demethylation; transcription, DNA-templated	dioxygenase activity; histone demethylase activity (H3-K9 specific); iron ion binding; methylated histone binding; zinc ion binding	nucleolus	GO:0051213; GO:0033169; GO:0032454; GO:0005506; GO:0035064; GO:0061188; GO:0005730; GO:0006482; GO:0006351; GO:0008270					JHDM1 histone demethylase family, JHDM1D subfamily	IPR003347;IPR019786;IPR011011;IPR001965;IPR019787;IPR013083;	dre:503778;
CcLG07	17633465	A	G	NS_FW_SMD;ANN=G	Singh et al. 2016	missense_variant	MODERATE	transcript	C.cajan_18977	protein_coding	1/2	c.197A>G	p.Lys66Arg	197/651	197/651	66/216	C.cajan_18977	Q9XJ56	Phosphoprotein ECPP44	ECPP44	Daucus carota (Wild carrot)	Chain (1); Compositional bias (7)			response to stress; response to water			GO:0006950; GO:0009415		INDUCTION: By stress compounds such as sucrose, sodium chloride, calcium chloride and abscisic acid in shoot apices. {ECO:0000269|Ref.2}.			Plant dehydrin family	IPR000167;
CcLG07	17717442	A	G	NS_FW_SMD;ANN=G	Singh et al. 2016	missense_variant	MODERATE	transcript	C.cajan_18984	protein_coding	2/14	c.191T>C	p.Leu64Ser	191/1341	191/1341	64/446	C.cajan_18984	Q8W4G3	MATE efflux family protein 4, chloroplastic (Protein DTX46)	DTX46 At2g21340 F3K23.10	Arabidopsis thaliana (Mouse-ear cress)	Chain (1); Frameshift (2); Sequence conflict (6); Transit peptide (1); Transmembrane (10)		SUBCELLULAR LOCATION: Plastid, chloroplast membrane {ECO:0000305}; Multi-pass membrane protein {ECO:0000305}.	antiporter activity; drug transmembrane transporter activity	antiporter activity; drug transmembrane transporter activity	chloroplast; chloroplast envelope; integral component of membrane	GO:0015297; GO:0009507; GO:0009941; GO:0015238; GO:0016021					Multi antimicrobial extrusion (MATE) (TC 2.A.66.1) family	IPR002528;	ath:AT2G21340;
CcLG07	17794270	A	G	NS_FW_SMD;ANN=G	Singh et al. 2016	missense_variant	MODERATE	transcript	C.cajan_18993	protein_coding	11/12	c.3233A>G	p.Asn1078Ser	3233/4329	3233/4329	1078/1442	C.cajan_18993	Q9SIV5	Zinc finger CCCH domain-containing protein 19 (AtC3H19) (Protein Needed for RDR2-independent DNA methylation)	NERD At2g16485/At2g16480/At2g16470 F16F14	Arabidopsis thaliana (Mouse-ear cress)	Chain (1); Coiled coil (2); Compositional bias (1); Domain (3); Erroneous gene model prediction (4); Modified residue (1); Motif (2); Zinc finger (2)		SUBCELLULAR LOCATION: Nucleus {ECO:0000269|PubMed:22940247}.	DNA methylation on cytosine; DNA-templated transcription, initiation; gene silencing by RNA; histone modification; regulation of chromatin silencing by small RNA	DNA binding; histone binding; zinc ion binding	nucleus	GO:0003677; GO:0032776; GO:0006352; GO:0031047; GO:0042393; GO:0016570; GO:0005634; GO:0010964; GO:0008270			TISSUE SPECIFICITY: Expressed in seedlings, mostly in the vasculature and shoot apices of young seedlings. {ECO:0000269|PubMed:22940247}.	DOMAIN: The PHD-type zinc finger (599-665) binds to unmethylated histone H3 'Lys-4' (H3K4me0). {ECO:0000269|PubMed:22940247}.		IPR003169;IPR004343;IPR018144;IPR003121;IPR019786;IPR000571;IPR011011;IPR001965;IPR019787;IPR013083;	ath:AT2G16485;
CcLG07	18147365	A	G	NS_FW_SMD;ANN=G	Singh et al. 2016	missense_variant	MODERATE	transcript	C.cajan_19032	protein_coding	2/2	c.1651A>G	p.Asn551Asp	1651/1776	1651/1776	551/591	C.cajan_19032	Q9LHA8	Probable mediator of RNA polymerase II transcription subunit 37c (Heat shock 70 kDa protein 4) (Heat shock cognate 70 kDa protein 4) (Heat shock cognate protein 70-4) (AtHsc70-4) (Heat shock protein 70-4) (AtHsp70-4)	MED37C HSC70-4 HSP70 HSP70-4 MED37_2 At3g12580 T16H11.7 T2E22.11	Arabidopsis thaliana (Mouse-ear cress)	Chain (1); Initiator methionine (1); Sequence conflict (5)		SUBCELLULAR LOCATION: Cytoplasm {ECO:0000305}. Nucleus {ECO:0000305}.	protein ubiquitination; regulation of transcription, DNA-templated; response to bacterium; response to cadmium ion; response to heat; response to high light intensity; response to hydrogen peroxide; response to temperature stimulus; response to virus; transcription, DNA-templated	ATP binding; ubiquitin protein ligase binding	apoplast; cell wall; cytosol; Golgi apparatus; mitochondrion; nucleus; plasma membrane; vacuolar membrane	GO:0005524; GO:0005794; GO:0048046; GO:0005618; GO:0005829; GO:0005739; GO:0005634; GO:0005886; GO:0016567; GO:0006355; GO:0009617; GO:0046686; GO:0009408; GO:0009644; GO:0042542; GO:0009266; GO:0009615; GO:0006351; GO:0031625; GO:0005774	DEVELOPMENTAL STAGE: Up-regulated during seed maturation. {ECO:0000269|PubMed:11402207}.	INDUCTION: By heat shock, cold, high light treatment and oxidative stress. Up-regulated by virus infection and by pathogen attack (P.syringae). {ECO:0000269|PubMed:11402207, ECO:0000269|PubMed:15805473, ECO:0000269|PubMed:18065690, ECO:0000269|PubMed:19704521}.			Heat shock protein 70 (TC 1.A.33) family, DnaK subfamily	IPR018181;IPR029048;IPR029047;IPR013126;	ath:AT3G12580;
CcLG07	18147383	C	G	NS_FW_SMD;ANN=G	Singh et al. 2016	missense_variant	MODERATE	transcript	C.cajan_19032	protein_coding	2/2	c.1669C>G	p.Leu557Val	1669/1776	1669/1776	557/591	C.cajan_19032	Q9LHA8	Probable mediator of RNA polymerase II transcription subunit 37c (Heat shock 70 kDa protein 4) (Heat shock cognate 70 kDa protein 4) (Heat shock cognate protein 70-4) (AtHsc70-4) (Heat shock protein 70-4) (AtHsp70-4)	MED37C HSC70-4 HSP70 HSP70-4 MED37_2 At3g12580 T16H11.7 T2E22.11	Arabidopsis thaliana (Mouse-ear cress)	Chain (1); Initiator methionine (1); Sequence conflict (5)		SUBCELLULAR LOCATION: Cytoplasm {ECO:0000305}. Nucleus {ECO:0000305}.	protein ubiquitination; regulation of transcription, DNA-templated; response to bacterium; response to cadmium ion; response to heat; response to high light intensity; response to hydrogen peroxide; response to temperature stimulus; response to virus; transcription, DNA-templated	ATP binding; ubiquitin protein ligase binding	apoplast; cell wall; cytosol; Golgi apparatus; mitochondrion; nucleus; plasma membrane; vacuolar membrane	GO:0005524; GO:0005794; GO:0048046; GO:0005618; GO:0005829; GO:0005739; GO:0005634; GO:0005886; GO:0016567; GO:0006355; GO:0009617; GO:0046686; GO:0009408; GO:0009644; GO:0042542; GO:0009266; GO:0009615; GO:0006351; GO:0031625; GO:0005774	DEVELOPMENTAL STAGE: Up-regulated during seed maturation. {ECO:0000269|PubMed:11402207}.	INDUCTION: By heat shock, cold, high light treatment and oxidative stress. Up-regulated by virus infection and by pathogen attack (P.syringae). {ECO:0000269|PubMed:11402207, ECO:0000269|PubMed:15805473, ECO:0000269|PubMed:18065690, ECO:0000269|PubMed:19704521}.			Heat shock protein 70 (TC 1.A.33) family, DnaK subfamily	IPR018181;IPR029048;IPR029047;IPR013126;	ath:AT3G12580;
CcLG07	18154676	C	G	NS_FW_SMD;ANN=G	Singh et al. 2016	missense_variant	MODERATE	transcript	C.cajan_19034	protein_coding	2/2	c.1677G>C	p.Lys559Asn	1677/1866	1677/1866	559/621	C.cajan_19034	Q9LHA8	Probable mediator of RNA polymerase II transcription subunit 37c (Heat shock 70 kDa protein 4) (Heat shock cognate 70 kDa protein 4) (Heat shock cognate protein 70-4) (AtHsc70-4) (Heat shock protein 70-4) (AtHsp70-4)	MED37C HSC70-4 HSP70 HSP70-4 MED37_2 At3g12580 T16H11.7 T2E22.11	Arabidopsis thaliana (Mouse-ear cress)	Chain (1); Initiator methionine (1); Sequence conflict (5)		SUBCELLULAR LOCATION: Cytoplasm {ECO:0000305}. Nucleus {ECO:0000305}.	protein ubiquitination; regulation of transcription, DNA-templated; response to bacterium; response to cadmium ion; response to heat; response to high light intensity; response to hydrogen peroxide; response to temperature stimulus; response to virus; transcription, DNA-templated	ATP binding; ubiquitin protein ligase binding	apoplast; cell wall; cytosol; Golgi apparatus; mitochondrion; nucleus; plasma membrane; vacuolar membrane	GO:0005524; GO:0005794; GO:0048046; GO:0005618; GO:0005829; GO:0005739; GO:0005634; GO:0005886; GO:0016567; GO:0006355; GO:0009617; GO:0046686; GO:0009408; GO:0009644; GO:0042542; GO:0009266; GO:0009615; GO:0006351; GO:0031625; GO:0005774	DEVELOPMENTAL STAGE: Up-regulated during seed maturation. {ECO:0000269|PubMed:11402207}.	INDUCTION: By heat shock, cold, high light treatment and oxidative stress. Up-regulated by virus infection and by pathogen attack (P.syringae). {ECO:0000269|PubMed:11402207, ECO:0000269|PubMed:15805473, ECO:0000269|PubMed:18065690, ECO:0000269|PubMed:19704521}.			Heat shock protein 70 (TC 1.A.33) family, DnaK subfamily	IPR018181;IPR029048;IPR029047;IPR013126;	ath:AT3G12580;
CcLG07	18154728	T	G	NS_FW_SMD;ANN=G	Singh et al. 2016	missense_variant	MODERATE	transcript	C.cajan_19034	protein_coding	2/2	c.1625A>C	p.Lys542Thr	1625/1866	1625/1866	542/621	C.cajan_19034	Q9LHA8	Probable mediator of RNA polymerase II transcription subunit 37c (Heat shock 70 kDa protein 4) (Heat shock cognate 70 kDa protein 4) (Heat shock cognate protein 70-4) (AtHsc70-4) (Heat shock protein 70-4) (AtHsp70-4)	MED37C HSC70-4 HSP70 HSP70-4 MED37_2 At3g12580 T16H11.7 T2E22.11	Arabidopsis thaliana (Mouse-ear cress)	Chain (1); Initiator methionine (1); Sequence conflict (5)		SUBCELLULAR LOCATION: Cytoplasm {ECO:0000305}. Nucleus {ECO:0000305}.	protein ubiquitination; regulation of transcription, DNA-templated; response to bacterium; response to cadmium ion; response to heat; response to high light intensity; response to hydrogen peroxide; response to temperature stimulus; response to virus; transcription, DNA-templated	ATP binding; ubiquitin protein ligase binding	apoplast; cell wall; cytosol; Golgi apparatus; mitochondrion; nucleus; plasma membrane; vacuolar membrane	GO:0005524; GO:0005794; GO:0048046; GO:0005618; GO:0005829; GO:0005739; GO:0005634; GO:0005886; GO:0016567; GO:0006355; GO:0009617; GO:0046686; GO:0009408; GO:0009644; GO:0042542; GO:0009266; GO:0009615; GO:0006351; GO:0031625; GO:0005774	DEVELOPMENTAL STAGE: Up-regulated during seed maturation. {ECO:0000269|PubMed:11402207}.	INDUCTION: By heat shock, cold, high light treatment and oxidative stress. Up-regulated by virus infection and by pathogen attack (P.syringae). {ECO:0000269|PubMed:11402207, ECO:0000269|PubMed:15805473, ECO:0000269|PubMed:18065690, ECO:0000269|PubMed:19704521}.			Heat shock protein 70 (TC 1.A.33) family, DnaK subfamily	IPR018181;IPR029048;IPR029047;IPR013126;	ath:AT3G12580;
CcLG07	18438565	A	G	NS_FW_SMD;ANN=G	Singh et al. 2016	missense_variant	MODERATE	transcript	C.cajan_19065	protein_coding	5/6	c.629T>C	p.Leu210Ser	629/711	629/711	210/236	C.cajan_19065	I1JDM2	Uncharacterized protein		Glycine max (Soybean) (Glycine hispida)													IPR015880;	gmx:100526968;
CcLG07	18946726	A	G	NS_FW_SMD;ANN=G	Singh et al. 2016	missense_variant	MODERATE	transcript	C.cajan_19119	protein_coding	10/16	c.1025A>G	p.Tyr342Cys	1025/2022	1025/2022	342/673	C.cajan_19119	P40234	Casein kinase I homolog 2 (EC 2.7.11.1)	cki2 SPBP35G2.05c	Schizosaccharomyces pombe (strain 972 / ATCC 24843) (Fission yeast)	Active site (1); Binding site (1); Chain (1); Domain (1); Modified residue (1); Nucleotide binding (1); Sequence conflict (1)		SUBCELLULAR LOCATION: Cytoplasm.	protein serine/threonine kinase activity; regulation of cell shape; regulation of endocytosis; signal transduction	ATP binding; protein serine/threonine kinase activity	cytoplasm; fungal-type vacuole membrane	GO:0005524; GO:0005737; GO:0000329; GO:0004674; GO:0008360; GO:0030100; GO:0007165					Protein kinase superfamily, CK1 Ser/Thr protein kinase family, Casein kinase I subfamily	IPR011009;IPR000719;IPR017441;IPR008271;	spo:SPBP35G2.05c;
CcLG07	19303253	A	G	NS_FW_SMD;ANN=G	Singh et al. 2016	missense_variant	MODERATE	transcript	C.cajan_19152	protein_coding	1/1	c.170T>C	p.Val57Ala	170/207	170/207	57/68	C.cajan_19152	NA
CcLG07	17794462	G	T	NS_FW_SMD;ANN=T	Singh et al. 2016	missense_variant	MODERATE	transcript	C.cajan_18993	protein_coding	11/12	c.3425G>T	p.Gly1142Val	3425/4329	3425/4329	1142/1442	C.cajan_18993	Q9SIV5	Zinc finger CCCH domain-containing protein 19 (AtC3H19) (Protein Needed for RDR2-independent DNA methylation)	NERD At2g16485/At2g16480/At2g16470 F16F14	Arabidopsis thaliana (Mouse-ear cress)	Chain (1); Coiled coil (2); Compositional bias (1); Domain (3); Erroneous gene model prediction (4); Modified residue (1); Motif (2); Zinc finger (2)		SUBCELLULAR LOCATION: Nucleus {ECO:0000269|PubMed:22940247}.	DNA methylation on cytosine; DNA-templated transcription, initiation; gene silencing by RNA; histone modification; regulation of chromatin silencing by small RNA	DNA binding; histone binding; zinc ion binding	nucleus	GO:0003677; GO:0032776; GO:0006352; GO:0031047; GO:0042393; GO:0016570; GO:0005634; GO:0010964; GO:0008270			TISSUE SPECIFICITY: Expressed in seedlings, mostly in the vasculature and shoot apices of young seedlings. {ECO:0000269|PubMed:22940247}.	DOMAIN: The PHD-type zinc finger (599-665) binds to unmethylated histone H3 'Lys-4' (H3K4me0). {ECO:0000269|PubMed:22940247}.		IPR003169;IPR004343;IPR018144;IPR003121;IPR019786;IPR000571;IPR011011;IPR001965;IPR019787;IPR013083;	ath:AT2G16485;
CcLG07	18454459	C	T	NS_FW_SMD;ANN=T	Singh et al. 2016	missense_variant	MODERATE	transcript	C.cajan_19066	protein_coding	5/6	c.1079C>T	p.Ala360Val	1079/1434	1079/1434	360/477	C.cajan_19066	Q9SIA5	MATE efflux family protein DTX1 (Protein DETOXIFICATION 1)	DTX1 DTX4 TX1 At2g04040 F3L12.13	Arabidopsis thaliana (Mouse-ear cress)	Chain (1); Transmembrane (12)		SUBCELLULAR LOCATION: Cell membrane {ECO:0000269|PubMed:11739388}; Multi-pass membrane protein {ECO:0000269|PubMed:11739388}.	antiporter activity; cadmium ion transport; drug transmembrane transporter activity; sequestering of metal ion	antiporter activity; drug transmembrane transporter activity	integral component of membrane; plasma membrane	GO:0015297; GO:0015691; GO:0015238; GO:0016021; GO:0005886; GO:0051238			TISSUE SPECIFICITY: Ubiquitous. Highest expression in flowers and stems. {ECO:0000269|PubMed:11739388}.		Multi antimicrobial extrusion (MATE) (TC 2.A.66.1) family	IPR002528;	ath:AT2G04040;
CcLG07	18898883	C	T	NS_FW_SMD;ANN=T	Singh et al. 2016	missense_variant	MODERATE	transcript	C.cajan_19116	protein_coding	3/9	c.1417G>A	p.Ala473Thr	1417/3048	1417/3048	473/1015	C.cajan_19116	C6L7U1	Putative E3 ubiquitin-protein ligase LIN-1 (EC 6.3.2.-) (Protein cerberus)	CERBERUS	Lotus japonicus (Lotus corniculatus var. japonicus)	Chain (1); Domain (1); Erroneous initiation (2); Repeat (4)	PATHWAY: Protein modification; protein ubiquitination. {ECO:0000303|PubMed:19508425}.		ligase activity; nodulation; ubiquitin-protein transferase activity	ligase activity; ubiquitin-protein transferase activity		GO:0016874; GO:0009877; GO:0004842	DEVELOPMENTAL STAGE: Expressed at all stages of nodule development. {ECO:0000269|PubMed:19508425}.	INDUCTION: By rhizobial infection. In roots, expression increases up to fivefold at 3-7 days post-inoculation (dpi), with further increase at 12 dpi. {ECO:0000269|PubMed:19508425}.	TISSUE SPECIFICITY: Expressed in roots and nodules, and at very low levels in calli and seedling shoots. {ECO:0000269|PubMed:19508425}.			IPR011989;IPR016024;IPR003613;IPR015943;IPR001680;IPR019775;IPR017986;IPR013083;
CcLG07	18914459	G	T	NS_FW_SMD;ANN=T	Singh et al. 2016	missense_variant	MODERATE	transcript	C.cajan_19117	protein_coding	18/42	c.2174C>A	p.Thr725Lys	2174/5937	2174/5937	725/1978	C.cajan_19117	Q9LXT9	Callose synthase 3 (EC 2.4.1.34) (1,3-beta-glucan synthase) (Protein GLUCAN SYNTHASE-LIKE 12)	CALS3 GSL12 At5g13000 T24H18.170	Arabidopsis thaliana (Mouse-ear cress)	Chain (1); Compositional bias (1); Erroneous gene model prediction (1); Topological domain (17); Transmembrane (16)		SUBCELLULAR LOCATION: Cell membrane {ECO:0000305}; Multi-pass membrane protein {ECO:0000305}.	(1->3)-beta-D-glucan biosynthetic process; 1,3-beta-D-glucan synthase activity; cell wall organization; regulation of cell shape	1,3-beta-D-glucan synthase activity	1,3-beta-D-glucan synthase complex; integral component of membrane	GO:0006075; GO:0003843; GO:0000148; GO:0071555; GO:0016021; GO:0008360					Glycosyltransferase 48 family	IPR026953;IPR026899;IPR003440;IPR023175;	ath:AT5G13000;
CcLG07	18922276	G	T	NS_FW_SMD;ANN=T	Singh et al. 2016	missense_variant	MODERATE	transcript	C.cajan_19117	protein_coding	6/42	c.705C>A	p.Phe235Leu	705/5937	705/5937	235/1978	C.cajan_19117	Q9LXT9	Callose synthase 3 (EC 2.4.1.34) (1,3-beta-glucan synthase) (Protein GLUCAN SYNTHASE-LIKE 12)	CALS3 GSL12 At5g13000 T24H18.170	Arabidopsis thaliana (Mouse-ear cress)	Chain (1); Compositional bias (1); Erroneous gene model prediction (1); Topological domain (17); Transmembrane (16)		SUBCELLULAR LOCATION: Cell membrane {ECO:0000305}; Multi-pass membrane protein {ECO:0000305}.	(1->3)-beta-D-glucan biosynthetic process; 1,3-beta-D-glucan synthase activity; cell wall organization; regulation of cell shape	1,3-beta-D-glucan synthase activity	1,3-beta-D-glucan synthase complex; integral component of membrane	GO:0006075; GO:0003843; GO:0000148; GO:0071555; GO:0016021; GO:0008360					Glycosyltransferase 48 family	IPR026953;IPR026899;IPR003440;IPR023175;	ath:AT5G13000;
CcLG07	18927601	G	T	NS_FW_SMD;ANN=T	Singh et al. 2016	missense_variant	MODERATE	transcript	C.cajan_19117	protein_coding	3/42	c.370C>A	p.His124Asn	370/5937	370/5937	124/1978	C.cajan_19117	Q9LXT9	Callose synthase 3 (EC 2.4.1.34) (1,3-beta-glucan synthase) (Protein GLUCAN SYNTHASE-LIKE 12)	CALS3 GSL12 At5g13000 T24H18.170	Arabidopsis thaliana (Mouse-ear cress)	Chain (1); Compositional bias (1); Erroneous gene model prediction (1); Topological domain (17); Transmembrane (16)		SUBCELLULAR LOCATION: Cell membrane {ECO:0000305}; Multi-pass membrane protein {ECO:0000305}.	(1->3)-beta-D-glucan biosynthetic process; 1,3-beta-D-glucan synthase activity; cell wall organization; regulation of cell shape	1,3-beta-D-glucan synthase activity	1,3-beta-D-glucan synthase complex; integral component of membrane	GO:0006075; GO:0003843; GO:0000148; GO:0071555; GO:0016021; GO:0008360					Glycosyltransferase 48 family	IPR026953;IPR026899;IPR003440;IPR023175;	ath:AT5G13000;
CcLG07	18928185	C	T	NS_FW_SMD;ANN=T	Singh et al. 2016	missense_variant	MODERATE	transcript	C.cajan_19117	protein_coding	1/42	c.130G>A	p.Val44Ile	130/5937	130/5937	44/1978	C.cajan_19117	Q9LXT9	Callose synthase 3 (EC 2.4.1.34) (1,3-beta-glucan synthase) (Protein GLUCAN SYNTHASE-LIKE 12)	CALS3 GSL12 At5g13000 T24H18.170	Arabidopsis thaliana (Mouse-ear cress)	Chain (1); Compositional bias (1); Erroneous gene model prediction (1); Topological domain (17); Transmembrane (16)		SUBCELLULAR LOCATION: Cell membrane {ECO:0000305}; Multi-pass membrane protein {ECO:0000305}.	(1->3)-beta-D-glucan biosynthetic process; 1,3-beta-D-glucan synthase activity; cell wall organization; regulation of cell shape	1,3-beta-D-glucan synthase activity	1,3-beta-D-glucan synthase complex; integral component of membrane	GO:0006075; GO:0003843; GO:0000148; GO:0071555; GO:0016021; GO:0008360					Glycosyltransferase 48 family	IPR026953;IPR026899;IPR003440;IPR023175;	ath:AT5G13000;
CcLG07	722957	T	A	PRILA_dataset;ANN=A	Saxena et al. 2017b	intergenic_region	MODIFIER	intergenic_region	GENE_CDS_CcLG07_712545_713189-GENE_CDS_CcLG07_723034_723495			n.722957T>A					-	-	-	-	-	-	-	-	-	-	-	-	-	-	-	-
CcLG07	2959153	G	A	PRILA_dataset;ANN=A	Saxena et al. 2017b	synonymous_variant	LOW	transcript	C.cajan_17602	protein_coding	1/3	c.216G>A	p.Pro72Pro	216/1536	216/1536	72/511	C.cajan_17602	Q9ZVR7	Phytosulfokine receptor 1 (AtPSKR1) (EC 2.7.11.1) (Phytosulfokine LRR receptor kinase 1)	PSKR1 PSKR At2g02220 F5O4.1	Arabidopsis thaliana (Mouse-ear cress)	Active site (1); Binding site (1); Chain (1); Domain (1); Glycosylation (19); Modified residue (2); Nucleotide binding (1); Repeat (20); Signal peptide (1); Transmembrane (1)		SUBCELLULAR LOCATION: Cell membrane {ECO:0000250}; Single-pass type I membrane protein {ECO:0000250}.	cGMP biosynthetic process; guanylate cyclase activity; innate immune response; peptide receptor activity; protein serine/threonine kinase activity; regulation of defense response; response to wounding; signal transduction	ATP binding; guanylate cyclase activity; peptide receptor activity; protein serine/threonine kinase activity	integral component of membrane; plasma membrane	GO:0005524; GO:0006182; GO:0004383; GO:0045087; GO:0016021; GO:0001653; GO:0005886; GO:0004674; GO:0031347; GO:0009611; GO:0007165		INDUCTION: Up-regulated by fungal infection and wounding. {ECO:0000269|PubMed:20403122}.	TISSUE SPECIFICITY: Weakly expressed in roots, leaves, stems and flowers.		Protein kinase superfamily, Ser/Thr protein kinase family	IPR013320;IPR011009;IPR001611;IPR013210;IPR000719;IPR017441;IPR008271;	ath:AT2G02220;
CcLG07	2972537	T	A	PRILA_dataset;ANN=A	Saxena et al. 2017b	intron_variant	MODIFIER	transcript	C.cajan_17603	protein_coding	1/12	c.173-77T>A					C.cajan_17603	Q32NQ8	RING finger protein 10	rnf10	Xenopus laevis (African clawed frog)	Chain (1); Zinc finger (1)		SUBCELLULAR LOCATION: Cytoplasm {ECO:0000250}. Nucleus {ECO:0000250|UniProtKB:Q5XI59}.	negative regulation of Schwann cell proliferation; positive regulation of myelination; positive regulation of transcription from RNA polymerase II promoter; transcription, DNA-templated	transcription regulatory region DNA binding; zinc ion binding	cytoplasm; nucleus	GO:0005737; GO:0010626; GO:0005634; GO:0031643; GO:0045944; GO:0044212; GO:0006351; GO:0008270					RNF10 family	IPR001841;IPR013083;IPR017907;	xla:734904;
CcLG07	11267089	T	A	PRILA_dataset;ANN=A	Saxena et al. 2017b	intron_variant	MODIFIER	transcript	C.cajan_18364	protein_coding	7/12	c.775+11A>T					C.cajan_18364	A8JBB2	Pescadillo homolog	CHLREDRAFT_206018	Chlamydomonas reinhardtii (Chlamydomonas smithii)	Chain (1); Coiled coil (1); Domain (1)		SUBCELLULAR LOCATION: Nucleus, nucleolus {ECO:0000255|HAMAP-Rule:MF_03028}. Nucleus, nucleoplasm {ECO:0000255|HAMAP-Rule:MF_03028}.	maturation of 5.8S rRNA from tricistronic rRNA transcript (SSU-rRNA, 5.8S rRNA, LSU-rRNA); maturation of LSU-rRNA from tricistronic rRNA transcript (SSU-rRNA, 5.8S rRNA, LSU-rRNA); protein import into nucleus; protein maturation	ribonucleoprotein complex binding	nucleolus; preribosome, large subunit precursor	GO:0000466; GO:0000463; GO:0005730; GO:0030687; GO:0006606; GO:0051604; GO:0043021					Pescadillo family	IPR001357;IPR010613;	cre:CHLREDRAFT_206018;
[truncated: 643 more rows]
