# Supplementary material for: A diagnostic marker kit for Fusarium wilt and sterility mosaic diseases resistance in pigeonpea
Source: Theor Appl Genet. 2020 Oct 20;134(1):367–79. doi: 10.1007/s00122-020-03702-0 (PMC7813729; doi:10.1007/s00122-020-03702-0)
Supplement: Supplementary file 7 — Supplementary file7 (XLSX 12 kb) [file 122_2020_3702_MOESM7_ESM.xlsx]

## Sheet: Supplementary Table 7
Supplementary Table 7. Fusarium wilt and sterility mosaic diseases resistance associated most informative markers and their alleleic distribution in validation panel
Fusarium Wilt (FW) associated markers
Probeset_id (from Cajanus SNP array with 56 K SNPs)	Position	SNP ID	KASP assay ID	CcLG	Annotation	Gene	ICP2376	BAHAR	Bennur Local	ICPL 88039	ICPL-332	LRG30	TTB7	ICPL20096	ICPL99050	ICPL20098	ICP8863	TS3	C11	BSMR736	IPA9F	NDA2 (NDA 981)	GT100	ICPL20099	KPL43	ICPL87119	BANDA PULERA
AX-123666657	40660145	CcLG11_40660145_PrilA_dataset	snpCC00061	CcLG11	Synonymous_variant	C.cajan_03691	G	G	G	G	G	G	G	T	T	T	T	T	T	T	T	T	T	N	T	G	G
AX-123666658	40660325	CcLG11_40660325_PrilA_dataset	snpCC00062	CcLG11	Synonymous_variant	C.cajan_03691	G	G	G	G	G	G	G	A	A	A	A	A	A	A	A	A	A	N	A	G	G
AX-123666659	40661720	CcLG11_40661720_PrilA_dataset	snpCC00063	CcLG11	Synonymous_variant	C.cajan_03691	G	G	G	G	G	G	G	A	A	A	A	A	A	A	A	A	A	N	A	G	G
AX-123701219	16084073	CcLG11_16084073_InDel-Seq	snpCC00064	CcLG11	Intergenic_region	Intergenic_region	-	-	-	-	-	-	-	A	A	A	ATATGAA	ATATGAA	-	ATATGAA	ATATGAA	ATATGAA	ATATGAA	A	-	-	ATATGAA/ATATGAA
AX-123666656	40660118	CcLG11_40660118_PrilA_dataset	snpCC00065	CcLG11	Missense_variant	C.cajan_03691	C	C	C	C	C	C	C	M	A	A	A	A	A	A	A	A	A	C	A	C	C
AX-123666653	38911108	CcLG11_38911108_QTL-Seq_FW_SMD	snpCC00066	CcLG11	Intergenic_region	Intergenic_region	A	A	A	A	A	A	A	G	G	A	G	G	G	A	A	A	A	G	G	G	G
AX-123701768	9496888	CcLG04_9496888_InDel-Seq	snpCC00067	CcLG04	Intergenic_region	Intergenic_region	-	-	-	-	-	-	-	C	C	C	-	-	-	CA	CA	H	-	C	-	CA	-
AX-123701791	4381948	CcLG10_4381948_InDel-Seq	snpCC00068	CcLG10	Intergenic_region	Intergenic_region	-	-	-	-	-	-	-	A	A	A	A	A	A	-	-	-	-	A	-	A	A
AX-123666342	16759426	CcLG07_16759426_PrilC_dataset	snpCC00069	CcLG07	Synonymous_variant	C.cajan_18888	G	G	G	G	G	G	G	T	T	T	T	G	G	G	G	G	G	T	G	T	T
AX-123666417	10391962	CcLG08_10391962_PrilA_dataset	snpCC00070	CcLG08	Intergenic_region	Intergenic_region	A	A	A	A	A	A	A	G	G	G	A	G	G	A	A	A	G	G	A	G	H
Sterility Mosaic Disease (SMD) associated markers
Probeset_id (from Cajanus SNP array with 56 K SNPs)	Position	SNP ID	KASP assay ID	CcLG	Annotation	Gene	ICP8863	ICPL 88039	ICPL-332	ICP2376	IPA9F	MAL-13	BSMR736	BAHAR	IPA8F	AZAD	ICPL87119	ICPL20096	ICP7035
AX-123701151	405411	CcLG07_405411_InDel-Seq	snpCC00051	CcLG07	Intron_variant	C.cajan_17341	-	-	-	A	A	A	A	A	A	A	A	A	A
AX-123701150	359129	CcLG07_359129_InDel-Seq	snpCC00052	CcLG07	Intergenic_region	Intergenic_region	-	-	-	G	G	G	G	G	G	G	G	G	G
AX-123666074	35442671	CcLG02_35442671_PrilA_dataset	snpCC00053	CcLG02	Synonymous_variant	C.cajan_07858	T	T	T	C	C	C	C	C	C	C	C	C	C
AX-123666075	35444865	CcLG02_35444865_PrilA_dataset	snpCC00054	CcLG02	Intergenic_region	Intergenic_region	C	C	C	T	T	T	T	T	T	T	T	T	T
AX-123666156	1311824	CcLG04_1311824_PrilC_dataset	snpCC00055	CcLG04	Intron_variant	C.cajan_20995	A	A	A	G	G	G	G	G	G	G	A	G	A
AX-123702268	1311853	CcLG04_1311853_PrilC_dataset	snpCC00056	CcLG04	Intron_variant	C.cajan_20995	A	A	A	G	G	G	G	G	G	G	A	G	A
AX-123702269	1311883	CcLG04_1311883_PrilC_dataset	snpCC00057	CcLG04	Missense_variant	C.cajan_20995	A	A	A	G	G	G	G	G	G	G	A	G	A
AX-123702439	6474381	CcLG08_6474381_PrilA_dataset	snpCC00058	CcLG08	Intergenic_region	Intergenic_region	T	T	T	C	C	C	C	C	C	T	C	C	T
AX-123701115	9064323	CcLG04_9064323_InDel-Seq	snpCC00059	CcLG04	Intron_variant	C.cajan_21801	-	-	-	-	TTAA	TTAA	TTAA	TTAA	TTAA	TTAA	TTAA	-	-
AX-123666294	22373087	CcLG06_22373087_PrilA_dataset	snpCC00060	CcLG06	Intergenic_region	Intergenic_region	T	T	T	C	C	C	C	T	T	H	C	C	C
