# Supplementary material for: A diagnostic marker kit for Fusarium wilt and sterility mosaic diseases resistance in pigeonpea
Source: Theor Appl Genet. 2020 Oct 20;134(1):367–79. doi: 10.1007/s00122-020-03702-0 (PMC7813729; doi:10.1007/s00122-020-03702-0)
Supplement: Supplementary file 8 — Supplementary file8 (XLSX 15 kb) [file 122_2020_3702_MOESM8_ESM.xlsx]

## Sheet: Supplementary Table 8
Supplementary Table 8. Quality assessment for the developed KASP genotyping assays
Explanation of the SNP quality assessments
Very good = This KASP genotyping assay working well and is easy to score. Good quality results can be expected.
Good = This KASP genotyping assay is working reasonably well, but is sensitive to DNA concentration or clusters are close together. Faulty annotations and less than 95% data recovery can occur.
Medium = This KASP genotyping assay is working less well. The SNP is difficult to score with confidence and/or many unamplified or uncallable data points. Faulty annotation and less than 95% data recovery is expected.
Bad = This KASP genotyping assay is not working.
Inconclusive = Only one or two clusters of data points are identified and the results are therefore inconclusive. (2x Hom and 1x Het is not present in the tested population)
KASP genotyping ID	Sequence variation ID	KASP assay quality assessment	Number of clusters	Comment
snpCC00066	SCcLG11_38911108	Bad	0	SNP did not show amplification for any of the dilutions tested
snpCC00052	SCcLG07_359129	Good	3	HET Green Cluster present close to HOM Blue. Faulty annotation may occur.
snpCC00056	SCcLG04_1311853	Good	3	Distint Two HOM and One HET Clusters scattered are present. DNA concentration sensitive
snpCC00058	SCcLG08_6474381	Good	3	Green HET & Blue HOM Clusters are near to each other
snpCC00059	SCcLG04_9064323	Good	3	Green HET Cluster migration is Slower compared to Both HOM Clusters
snpCC00064	SCcLG11_16084073	Good	3	HET Green Cluster present close to HOM Blue. Faulty annotation may occur.
snpCC00051	SCcLG07_405411	Medium	2	No profound HET cluster formed, if present.Faulty annotation may occur.
snpCC00053	SCcLG02_35442671	Very Good	3	Distint Two HOM and One HET Clusters are present
snpCC00054	SCcLG02_35444865	Very Good	3	Distint Two HOM and One HET Clusters are present
snpCC00055	SCcLG04_1311824	Very Good	3	Distint Two HOM and One HET Clusters are present
snpCC00057	SCcLG04_1311883	Very Good	3	Distint Two HOM and One HET Clusters are present
snpCC00060	SCcLG06_22373087	Very Good	3	Distint Two HOM and One HET Clusters are present
snpCC00061	SCcLG11_40660145	Very Good	3	Distint Two HOM and One HET Clusters are present
snpCC00062	SCcLG11_40660325	Very Good	3	Distint Two HOM and One HET Clusters are present
snpCC00063	SCcLG11_40661720	Very Good	3	Distint Two HOM and One HET Clusters are present
snpCC00065	SCcLG11_40660118	Very Good	3	Distint Two HOM and One HET Clusters are present
snpCC00067	SCcLG04_9496888	Very Good	3	Distint Two HOM and One HET Clusters are present
snpCC00068	SCcLG10_4381948	Very Good	3	Distint Two HOM and One HET Clusters are present
snpCC00069	SCcLG07_16759426	Very Good	3	Distint Two HOM and One HET Clusters are present
snpCC00070	SCcLG08_10391962	Very Good	3	Distint Two HOM and One HET Clusters are present
