# Supplementary material for: A diagnostic marker kit for Fusarium wilt and sterility mosaic diseases resistance in pigeonpea
Source: Theor Appl Genet. 2020 Oct 20;134(1):367–79. doi: 10.1007/s00122-020-03702-0 (PMC7813729; doi:10.1007/s00122-020-03702-0)
Supplement: Supplementary file 9 — Supplementary file9 (XLSX 13 kb) [file 122_2020_3702_MOESM9_ESM.xlsx]

## Sheet: Supplementary Table 9
Supplementary Table 9: Pigeonpea genotypes grouped in different adaptation zones in India and allele variations for SMD and FW resistance. Central Zone (CZ), South Zone (SZ), North East Plane Zone (NEPZ), North West Plane Zone (NWPZ).
			FW												SMD
Name	Zone of adaptation		snpCC00061	snpCC00062	snpCC00063	snpCC00064	snpCC00065	snpCC00067	snpCC00068	snpCC00069	snpCC00070	Number of "R" resistant alleles	Number of "S" susceptible alleles	Number of "H" heterozgotes	snpCC00051	snpCC00052	snpCC00053	snpCC00054	snpCC00055	snpCC00056	snpCC00057	snpCC00058	snpCC00059	snpCC00060	Number of "R" resistant alleles	Number of "S" susceptible alleles	Number of "H" heterozgotes
ICP 8863 (Maruti)	CZ		R	R	R	R	R	S	R	R	S	7	2	0	S	S	S	S	S	S	S	S	S	S	0	10	0
C 11	CZ		R	R	R	R	R	S	R	S	R	7	2	0	NA	NA	NA	NA	NA	NA	NA	NA	NA	NA	0	0	0
BSMR 736	CZ		R	R	R	R	R	R	S	S	S	6	3	0	R	R	R	R	R	R	R	R	R	R	10	0	0
GT 100	CZ		R	R	R	R	R	S	S	S	R	6	3	0	NA	NA	NA	NA	NA	NA	NA	NA	NA	NA	0	0	0
BSMR 853	CZ		R	R	R	S	R	S	R	S	S	5	4	0	R	R	R	R	R	R	R	S	S	R	8	2	0
ICPL 87119 (Asha)	CZ and SZ		S	S	S	S	S	R	R	R	R	4	5	0	R	R	R	R	S	S	S	R	R	R	7	3	0
BDN 708	CZ		S	S	S	R	S	S	R	R	S	3	6	0	R	R	R	R	R	R	R	S	R	R	9	1	0
TJT 501	CZ		H	H	H	H	H	S	H	R	S	1	2	6	R	R	H	H	R	R	R	H	R	R	7	0	3
MA-3	CZ		S	S	S	R	S	S	S	S	S	1	8	0	R	R	S	S	R	R	R	S	R	S	6	4	0
BDN 2	CZ		S	S	S	S	S	S	R	S	S	1	8	0	R	R	R	R	S	S	S	S	S	R	5	5	0
		Number of "R" resistant alleles	5	5	5	6	5	2	6	4	3				7	7	5	5	5	5	5	2	5	6
		Number of "S" susceptible alleles	4	4	4	3	4	8	3	6	7				1	1	2	2	3	3	3	5	3	2
NDA 2 (NDA 981)	NEPZ		R	R	R	R	R	H	S	S	S	5	3	1	NA	NA	NA	NA	NA	NA	NA	NA	NA	NA	0	0	0
UPAS 120	NEPZ		R	R	R	S	R	S	S	S	R	5	4	0	R	R	H	H	R	R	R	H	S	R	6	1	3
MAL-13	NEPZ		S	S	S	R	S	S	S	S	S	1	8	0	R	R	R	R	R	R	R	R	R	R	10	0	0
NDA-1	NEPZ		S	S	S	S	S	S	S	R	S	1	8	0	H	R	R	R	R	R	R	R	S	S	7	2	1
MA-6	NEPZ		S	S	S	R	S	S	S	S	S	1	8	0	R	R	R	R	R	R	R	R	S	S	8	2	0
BAHAR	NEPZ		S	S	S	S	S	S	S	S	S	0	9	0	R	R	R	R	R	R	R	R	R	S	9	1	0
Azad	NEPZ		NA	NA	NA	NA	NA	NA	NA	NA	NA	0	0	0	R	R	R	R	R	R	R	S	R	H	8	1	1
T-7	NEPZ		S	S	S	S	S	S	S	S	S	0	9	0	R	R	R	R	R	R	R	S	R	S	8	2	0
ICPL 88039 (VL Arhar 1)	NEPZ and NWPZ		S	S	S	S	S	H	H	S	H	0	6	3	S	S	S	S	H	H	H	S	H	S	0	6	4
		Number of "R" resistant alleles	2	2	2	3	2	0	0	1	1				6	7	6	6	7	7	7	4	4	2
		Number of "S" susceptible alleles	6	6	6	5	6	6	7	7	6				1	1	1	1	0	0	0	3	3	5
ICPL 88039 (VL Arhar 1)	NEPZ and NWPZ		S	S	S	S	S	H	H	S	H	0	6	3	S	S	S	S	H	H	H	S	H	S	0	6	4
PAU 881	NWPZ		S	S	S	R	S	S	S	S	S	1	8	0	H	R	S	S	S	S	S	S	S	S	1	8	1
TS 3	SZ		R	R	R	R	R	S	R	S	R	7	2	0	R	R	R	R	S	S	S	S	R	R	6	4	0
ICPL 87 (Pragati)	SZ		R	R	R	S	R	S	R	S	S	5	4	0	R	R	S	S	S	S	S	S	S	S	2	8	0
ICPL 85063 (Laxmi)	SZ		H	H	H	S	H	R	R	R	S	3	2	4	S	S	R	R	R	R	R	S	R	R	7	3	0
TTB7	SZ		S	S	S	S	S	S	H	S	S	0	8	1	H	H	H	H	H	H	H	S	H	R	1	1	8
LRG 30 (Palnadu)	SZ		S	S	S	S	S	S	S	S	S	0	9	0	NA	NA	NA	NA	NA	NA	NA	NA	NA	NA	0	0	0
ICPL 87119 (Asha)	CZ and SZ		S	S	S	S	S	R	R	R	R	4	5	0	R	R	R	R	S	S	S	R	R	R	7	3	0
ICPL 332 (Abhaya)	SZ		NA	NA	NA	NA	NA	NA	NA	NA	NA	0	0	0	S	S	S	S	S	S	S	S	S	S	0	10	0
		Number of "R" resistant alleles	2	2	2	1	2	2	4	2	2				3	3	3	3	1	1	1	1	3	4
		Number of "S" susceptible alleles	3	3	3	5	3	4	1	4	4				2	2	2	2	4	4	4	5	2	2
